# Supplementary material for: Identification of inhibitors of ovarian cancer stem-like cells by high-throughput screening
Source: J Ovarian Res. 2012 Oct 18;5:30. doi: 10.1186/1757-2215-5-30 (PMC3484114; doi:10.1186/1757-2215-5-30)
Supplement: Additional file 2 — 97 drugs from the FDA-approved oncology drug set, Description: NSC – NSC identifier; CAS – CAS identifier. [file 1757-2215-5-30-S2.xls]

## Sheet: 4740b
NSC	CAS	DRUG NAME
14229	69-05-6	Acrichine
1390	315-30-0	Allopurinol
13875	645-05-6	Altretamine
296961	20537-88-6	Amifostine
18509	5451-09-2	Aminolevulinic acid
719344	120511-73-1	Anastrozole
92859	1327-53-3	Arsenic trioxide
102816	320-67-2	Azacitidine
138783	3543-75-7	Bendamustine HCl
125066	11056-06-7	Bleomycin
681239	179324-69-7	Bortezomib
750	55-98-1	Busulfan
761432	183133-96-2	Cabazitaxel
712807	154361-50-9	Capecitabine
241240	41575-94-4	Carboplatin
409962	154-93-8	Carmustine
719627	169590-42-5	Celecoxib
3088	305-03-3	Chlorambucil
119875	15663-27-1	Cisplatin
105014	4291-63-8	Cladribine
606869	123318-82-1	Clofarabine
756645	877399-52-5	Crizotinib
26271	50-18-0	Cyclophosphamide
63878	69-74-9	Cytarabine HCl
45388	4342-03-4	Dacarbazine
3053	50-76-0	Dactinomycin
732517	863127-77-9	Dasatinib
82151	23541-50-6	Daunorubicin HCl
127716	2353-33-5	Decitabine
169780	24584-09-6	Dexrazoxone
628503	114977-28-5	Docetaxel
123127	25316-40-9	Doxorubicin HCl
718781	183319-69-9	Erlotinib HCl
702294	52205-73-9	Estramustine disodium phosphate
141540	33419-42-0	Etoposide
733504	159351-69-6	Everolimus
713563	107868-30-4	Exemestane
27640	50-91-9	Floxuridine
312887	75607-67-9	Fludarabine
19893	51-21-8	Fluorouracil
719276	129453-61-8	Fulvestrant
715055	184475-35-2	Gefitinib
613327	122111-03-9	Gemcitabine HCl
32065	127-07-1	Hydroxyurea
109724	3778-73-2	Ifosfamide
743414	152459-95-5	Imatinib
369100	99011-02-6	Imiquimod
616348	100286-90-6	Irinotecan HCl
747973	219989-84-1	Ixabepilone
745750	231277-92-2	Lapatinib
747972	191732-72-6	Lenalidomide
719345	112809-51-5	Letrozole
79037	13010-47-4	Lomustine, CCNU
71423	595-33-5	Megestrol acetate
8806	3223-07-2	Melphalan
755	50-44-2	Mercaptopurine
740	59-05-2	Methotrexate
45923	298-81-7	Methoxsalen
26980	50-07-7	Mitomycin C
38721	53-19-0	Mitotane
279836	65271-80-9	Mitoxantrone
686673	121032-29-9	Nelarabine
747599	641571-10-0	Nilotinib
762	55-86-7	Nitrogen mustard
266046	61825-94-3	Oxaliplatin
125973	33069-62-4	Paclitaxel
737754	635702-64-6	Pazopanib HCl
698037	137281-23-3	Pemetrexed
218321	53910-25-1	Pentostatin
25154	54-91-1	Pipobroman
24559	18378-89-7	Plicamycin
754230	146464-95-1	Pralatrexate
77213	366-70-1	Procarbazine
747974	84449-90-1	Raloxifene HCl
226080	53123-88-9	Rapamycin
754143	128517-07-7	Romidepsin
747971	284461-73-0	Sorafenib
85998	18883-66-4	Streptozocin
750690	557795-19-4	Sunitinib
180973	54965-24-1	Tamoxifen citrate
362856	85622-93-1	Temozolomide
122819	29767-20-2	Teniposide
66847	50-35-1	Thalidomide
752	154-42-7	Thioguanine
6396	52-24-4	Thiotepa
609699	119413-54-6	Topotecan HCl
122758	302-79-4	Tretinoin
9706	51-18-3	Triethylenemelamine
34462	66-75-1	Uracil mustard
246131	56124-62-0	Valrubicin
760766	443913-73-3	Vandetanib
761431	918504-65-1	Vemurafenib
49842	143-67-9	Vinblastine sulfate
67574	2068-78-2	Vincristine sulfate
608210	125317-39-7	Vinorelbine tartrate
701852	149647-78-9	Vorinostat
721517	118072-93-8	Zolendronic acid
