# Supplementary material for: Identification of inhibitors of ovarian cancer stem-like cells by high-throughput screening
Source: J Ovarian Res. 2012 Oct 18;5:30. doi: 10.1186/1757-2215-5-30 (PMC3484114; doi:10.1186/1757-2215-5-30)
Supplement: Additional file 3 — Compounds from the 2 plates failing the assay performance test, Description: AP - Assay plate #; NSC – NSC identifier; %growth; SD – standard deviation of %growth; p-value – determined by Welch’st-test between treated and control wells. [file 1757-2215-5-30-S3.xls]

## Sheet: Sheet1
AP	NSC	%growth	SD	p-value
15	625641	126.6	47.817	0.13
15	12825	120.3	47.562	0.255
15	406021	145.6	68.582	0.0199
15	353648	97.1	40.976	0.852
15	119875	118.3	42.258	0.171
15	35866	121.1	43.213	0.129
15	76747	135.6	122.673	0.582
15	31702	104.5	52.969	0.795
15	191392	108.4	58.269	0.671
15	643186	127.7	59.946	0.085
15	643174	116.1	46.425	0.353
15	139109	142.6	71.051	0.0679
15	404241	120.6	49.173	0.281
15	407335	97.6	56.486	0.908
15	627708	81.2	41.207	0.188
15	168221	90.3	55.421	0.66
38	670225	963	810.346	0.0248
38	657603	1104.9	847.203	0.0053
38	670224	70.3	60.889	0.274
38	138925	139.6	84.741	0.0802
38	657598	140.1	85.74	0.0875
38	102815	61.9	58.131	0.171
38	697443	147.1	90.127	0.0606
38	36354	57.5	54.021	0.108
38	635833	146.2	92.698	0.103
38	642048	51.8	51.45	0.069
38	15623	161	127.297	0.0691
38	672425	151.9	119.576	0.0914
38	698031	149.2	118.019	0.11
38	682769	63.8	63.944	0.197
38	45383	27	57.968	0.0418
38	126728	34.1	54.45	0.0409
