# Supplementary material for: Identification of inhibitors of ovarian cancer stem-like cells by high-throughput screening
Source: J Ovarian Res. 2012 Oct 18;5:30. doi: 10.1186/1757-2215-5-30 (PMC3484114; doi:10.1186/1757-2215-5-30)
Supplement: Additional file 4 — Results of HTS for 793 compounds that passed the assay performance test (also shown are GI50 values (−log10) for OVCAR-3 cells), Description: AP - Assay Plate; NSC – NSC identifier; %growth; SD – standard deviation of %growth; p-value – determined by Welch’st-test between treated and control wells; rank – rank of compound according to p-value; p-adj_Holms - Holm's procedure-adjusted p-values; position – position of drug in assay plate; OVCAR-3 - GI50 values for OVCAR-3 cell line (retrieved from DTP/NCI). [file 1757-2215-5-30-S4.xls]

## Sheet: aggregate_results_12_combined_r
AP	NSC	Name	%growth	SD	p-value	rank	p-adj_Holms	position	OVCAR-3
50	24559	Mithramycin (USAN 8CI 9CI)	10.8	3.629	9.91e-11	1	7.85863e-08	A2	7.34533
50	679524	NoName	20.9	3.491	1.94e-10	2	1.53648e-07	E5	7.501
6	65423	WLN: T56 BN DN FN HNJ B- BT5OTJ CQ DQ E1Q	10.4	3.091	2.61e-10	3	2.06451e-07	E10	5.783
17	667467	1,4-Thiazino[3,2-c]quinoline-3-thione, 2-phenyl-	9.8	3.872	3.53e-10	4	2.7887e-07	E6	4
16	616232	Dibromodulcitol	11.6	4.035	3.97e-10	5	3.13233e-07	E5	4
12	63701	7H-Pyrrolo[2,3-d]pyrimidine-5-carbonitrile, 4-amino-7-.beta.-D-ribofuranosyl- (8CI 9CI)	8.9	3.394	1e-09	6	7.88e-07	A10	7.4585
7	146604	WLN: T6NVMVJ EF A-ET5OTJ B1Q CQ DQ	19.2	4.622	2.41e-09	7	1.89667e-06	A10	6.652
9	328587	6H-[1,2,5]Oxaselenazolo[4,3,2-hi][2,1,3]benzoxaselenazole-3-SeIV, 7,8-dihydro-7,7-dimethyl- (8CI9CI)	22.1	4.567	2.91e-09	8	2.28726e-06	A2	5.774
48	164914	Stannane, tributyl(2,4,5-trichlorophenoxy)- (9CI)	8.8	3.728	2.95e-09	9	2.31575e-06	A2	6.754
17	202000	NoName	17.7	5.006	3.03e-09	10	2.37552e-06	A6	4.047
7	319726	Azetidinecarbothioic acid, [1-(2-pyridinyl)ethylidene] hydrazide	20.6	3.97	5.3e-09	11	4.1499e-06	E4	8
6	697726	NoName	9	3.518	5.32e-09	12	4.16024e-06	A8	7.558
2	400978	Spiro[cyclopropane-1, 5'-[5H]inden]-7'(6'H)-one, 2',3'-dihydro-3',6'-dihydroxy-2',2',4', 6'-tetramethyl-, (3'S-trans)- (9CI)	20.3	2.43	7.26e-09	13	5.67006e-06	A5	7.965
33	85700	Quinolinium, 2-[2-(8-hydroxy-5-quinolyl)vinyl]-1,6-methyl-, iodide (8CI)	23.7	4.652	1.18e-08	14	9.204e-06	A4	5.983
26	635448	Copper, bromo[2-[1-(2-pyridinyl)ethylidene][N, N-dimethyl-hydrazinecarbothioamidato-N,N,S]-	11.1	5.901	1.19e-08	15	9.2701e-06	A6	7.687
34	337766	9, 10-Anthracenedicarboxaldehyde, bis(4, 5-dihydro-1H-imidazol-2-ylhydrazone),dihydrochloride (9CI)	21.4	5.795	1.2e-08	16	9.336e-06	E8	6.73167
42	659999	NoName	18	6.407	1.3e-08	17	1.0101e-05	E4	5.992
48	58514	Olivomycin D, 3B-O-(4-O-acetyl-2, 6-dideoxy-3-C-methyl-.alpha.-L-arabino-hexopyranosyl)-7-methyl- (9CI)	12.5	3.07	1.34e-08	18	1.03984e-05	A4	9.51675
51	3053	L-Valine, N,N'-[(2-amino-4, 6-dimethyl-3-oxo-3H-phenoxazine-1, 9-diyl)bis[carbonylimino[2-(1-hydroxyethyl)-1-oxo-2, 1-ethanediyl]imino[2-(1-methylethyl)-1-oxo-2,1-ethanediyl]-1, 2-pyrrolidinediylcarbonyl(methylimino)(1-oxo-2, 1-ethanediyl)]]bis[N-methyl-,	8.43933	3.90968	1.38e-08	19	1.0695e-05	X	8.5446
12	658144	NoName	13.4	2.615	1.51e-08	20	1.16874e-05	E9	6.678
13	102811	D-Ribitol, 1-C-(7-amino-1H-pyrazolo[4,3-d]pyrimidin-3-yl)- 1, 4-anhydro-, (S)- (9CI)	23.9	5.267	1.99e-08	21	1.53827e-05	A9	6.9615
26	24817	Furo[3',4':6,7]naphtho[2,3-d]-1, 3-dioxol-6(5aH)-one, 5,8,8a, 9-tetrahydro-10-hydroxy-5-(4-hydroxy-3,5-dimethoxyphenyl)-, [5R-(5.alpha.,5a.beta.,8a.alpha.)]- (9CI)	20.4	5.837	2.23e-08	22	1.72156e-05	E6	7.6735
51	18268	NoName	10.8896	3.44841	2.24e-08	23	1.72704e-05	X	8.413
42	521777	19-nor-9.beta.,10.alpha.-Lanosta-1,5, 23-triene-3,11,22-trione, 9-methyl-2,16,20,25-tetrahydroxy-	28.1	6.132	3.29e-08	24	2.5333e-05	E6	8
9	1906	1-Piperidinecarbodithioic acid, compd. with piperidine (1:1) (8CI9CI)	36.2	3.547	4.46e-08	25	3.42974e-05	E11	4.149
48	145366	2-Propanol, 1,1'-[(1-methylethylidene)bis(4, 1-phenyleneoxy)]bis[3-[(1,1,3,3-tetramethylbutyl)amino]-, dihydrochloride	7.1	2.066	5.21e-08	26	4.00128e-05	E5	5.752
51	526417	WLN: T C-16-6-16-/CE& A B C- C- 2CP E& AS CX C-S DNV GMV KOV NNV PXNV TMV A&OV D&NVTJ D1	19.7365	3.83132	5.38e-08	27	4.12646e-05	X	9.2845
33	33410	Benzamide, N-(5,6,7,9-tetrahydro-1,2,3, 10-tetramethoxy-9-oxobenzo[a]heptalen-7-yl)-, (S)- (9CI)	30.8	5.629	6.8e-08	28	5.2088e-05	A2	7.978
53	4320	Card-20(22)-enolide, 3-[(2, 6-dideoxy-4-O-.beta.-D-glucopyranosyl-3-O-methyl-.beta.-D-ribo-hex opyranosyl)oxy]-5,14-dihydroxy-19-oxo-, (3.beta.,5.beta.)- (9CI)	8.04649	3.32611	6.94e-08	29	5.3091e-05	X	9.555
41	172924	BRUSATOL	18.5	3.147	7.81e-08	30	5.96684e-05	A2	6.667
46	265450	Nogalomycin C	8.5	3.234	8.14e-08	31	6.21082e-05	E6	7.203
6	85236	Azuleno[6, 5-b]furan-2,5-dione, 3,3a,4,4a,7a,8,9,9a-octahydro-4-hydroxy-4a, 8-dimethyl-3-methylene-, [3aS-(3a.alpha.,4.alpha.,4a.beta., 7a.alpha.,8.alpha.,9a.alpha.)]- (9CI)	14.5	2.483	8.67e-08	32	6.60654e-05	E4	5.817
34	14229	Acridine, 6-chloro-9-[[4-(diethylamino)-1-methylbutyl]amino]-2-methoxy-, dihydrochloride, dihydrate	37.6	6.094	9.93e-08	33	7.55673e-05	E10	5.545
11	82116	Hydrazinecarbothioamide, 2, 2'-[1-(1-ethoxyethyl)-1,2-ethanediylidene]bis- (9CI)	23	5.719	1.02e-07	34	7.752e-05	A10
47	700582	NoName	27.2	5.815	1.02e-07	35	7.7418e-05	E6	6.574
5	148958	Uracil, 5-fluoro-1-(tetrahydro-2-furyl)-	24.9	6.85	1.03e-07	36	7.8074e-05	A5	3.093
22	637578	N-[3-(2-Pyridyl)isoquinolin-1-yl]-2-pyridinecarboxamidine	9.1	2.257	1.04e-07	37	7.8728e-05	E2	8.3625
17	65937		10.2	2.134	1.08e-07	38	8.1648e-05	A11
14	72961	3H-1,2,3-Triazolo[4,5-d]pyrimidin-7-amine, 3-.beta.-D-ribofuranosyl- (9CI)	23.1	4.389	1.27e-07	39	9.5885e-05	E4	5.604
25	323241	3-Azabicyclo[3.2.2]nonane-3-carboselenoic acid, [1-(2-pyridinyl)ethylidene]hydrazide	7.7	2.388	1.59e-07	40	0.000119886	E4	7.538
21	143648	Sangivamycin, hydrochloride	5.6	2.255	1.64e-07	41	0.000123492	E5	7.4305
48	116693	NoName	43.6	5.09	1.86e-07	42	0.000139872	E6	5.503
13	693632	NoName	30.8	7.369	2.11e-07	43	0.000158461	E11	6.436
2	336628	Merbarone	23.7	5.867	2.62e-07	44	0.0001965	A11	4.771
11	145669	4(1H)-Quinazolinone, 2,3-dihydro-2-(1-naphthalenyl)- (9CI)	34.9	6.612	3.26e-07	45	0.000244174	E4	7.746
1	10447	Anthraquinone, 1,2,4-trihydroxy- (8CI)	25.5	6.574	3.49e-07	46	0.000261052	A2	4.649
42	165563	Picras-3-en-21-oic acid, 15-[(3,4-dimethyl-1-oxo-2-pentenyl)oxy]-13,20-epoxy-3,11, 12-trihydroxy-2,16-dioxo-, methyl ester, (11.beta.,12.alpha., 15.beta.(E))- (9CI)	6.1	4.385	3.58e-07	47	0.000267426	E11	8.04567
16	618332	1,4-Naphthalenedione, 2,3-diphenyl-	3.3	3.985	3.73e-07	48	0.000278258	E11	5.079
51	306864	DIOSGENIN TETRAGLYCOSIDE	8.03474	3.06752	3.86e-07	49	0.00028757	X	5.758
23	631529	NoName	14.5	3.159	4.08e-07	50	0.000303552	E10	5.82
37	34391	Quinolinium, 1-ethyl-4-[3-(1-ethyl-4(1H)-quinolinylidene)-1-propenyl]-, iodide (9CI)	22.2	4.233	4.2e-07	51	0.00031206	E8	5.604
41	354844	6H-Benzo[d]naphtho[1, 2-b]pyran-6-one, 4-(6-deoxy-3-C-methyl-.beta.-D-gulopyranosyl)-8-ethenyl-1-hydroxy- 10,12-dimethoxy-	8.6	5.984	4.34e-07	52	0.000322028	E11	7.261
48	328426	.beta.-D-Glucopyranose, 2-O-(3-O-acetyl-6-deoxy-.beta.-D-glucopyranosyl)-6-deoxy-, 3-acetate 1-[decahydro-5''-methyl-4''-[(1-oxo-3-phenyl-2- propenyl)oxy]dispiro[oxirane-2,3'(2'H)-benzofuran-2',2''- [2H]pyran]-6'-carboxylate] [2'S-[2'.alpha.[4''R*(E),5''S	5.3	3.162	4.64e-07	53	0.000343824	E10	7.617
42	328166	Verrucarin A, 9,10-epoxy-9,10-dihydro-8-hydroxy-, (8.beta., 9.beta.,10.beta.)-	13.4	5.382	4.72e-07	54	0.00034928	A8	7.3485
16	680506	NoName	12.4	4.957	4.85e-07	55	0.000358415	E10
53	330500	Geldanamycin, 18,21-didehydro-6,17-didemethoxy-18,21-dideoxo-18, 21-dihydroxy-15-methoxy-6-methyl-11-O-methyl-, (6S,15R)- (9CI)	29.0095	4.81077	6.1e-07	56	0.00045018	X	6.046
11	605756	NoName	25.8	6.41	6.31e-07	57	0.000465047	E11	5.68
12	89671	Antibiotic from Penicillium cyaneum	15	2.491	6.73e-07	58	0.000495328	A6	7.5525
37	96932	Benzothiazolium, 3-ethyl-2-[3-(3-ethyl-2(3H)-benzothiazolylidene)-2-methyl-1-propen yl]-, iodide (9CI)	31.4	6.867	6.94e-07	59	0.00051009	E6	6.765
47	353527	NoName	12.8	4.069	7.25e-07	60	0.00053215	E8	7.767
53	690634	NoName	10.7707	2.88148	7.52e-07	61	0.000551216	X	7.589
1	614928	Furan, 2,5-dihydroxy-3,3,4,4-tetramethyl-	9.3	2.04	7.6e-07	62	0.00055632	A8	4.51
51	325319	L-Tyrosine, N-[1-[N-[4-[[3-hydroxy-4-[[N-[N-[1-(2-hydroxy-1-oxopropyl)- L-prolyl]-N-methyl-L-leucyl]-L-threonyl]amino-5-methyl- 1-oxoheptyl]oxy]-2,5-dimethyl-1,3-dioxohexyl]-L-leucyl]- L-prolyl]-N,O-dimethyl-, .phi.-lactone (9CI)	13.2239	2.72915	7.94e-07	63	0.000580414	X	8.23
16	208913	CC 9095	8	3.544	8.17e-07	64	0.00059641	A11	3.802
46	166454	Quinolinium, 1,1'-(1, 10-decanediyl)bis[4-amino-2-methyl-, dichloride (9CI)	41.9	7.211	8.76e-07	65	0.000638604	A2	5.4135
48	219734	NoName	4.2	2.049	9.47e-07	67	0.000688469	E8	6.432
16	636132	1,8-Octanediamine, N,N'-di-9-acridinyl- (9CI)	7.3	3.233	9.47e-07	66	0.000689416	A10	4
42	65104	L-glycero-.beta.-L-gluco-Heptopyranosylamine, 4-deoxy-4-[[[(14-methyl-1-oxopentadecyl)amino]acetyl]amino]-N-1H-p urin-6-yl-	13.2	4.309	9.57e-07	68	0.000694782	A10	8.7595
48	153858	L-Alanine, N-acetyl-N-methyl-, 11-chloro-21-hydroxy-12,20-dimethoxy-2,5,9,16-tetramethyl-8, 23-dioxo-4,24-dioxa-9,22-diazatetracyclo[19.3.1.110,14.03, 5]hexacosa-10,12,14(26),16,18-pentaen-6-yl ester, [1S-(1R*,2S*, 3R*,5R*,6R*,16E,18E,20S*,21R*)]-	22.5	4.783	9.62e-07	69	0.00069745	E11	9.4778
32	24819	Furo[3',4':6,7]naphtho[2,3-d]-1,3-dioxol-6(5aH)-one, 5,8,8a, 9-tetrahydro-10-hydroxy-5-(3,4,5-trimethoxyphenyl)-, [5R-(5.alpha.,5a.beta.,8a.alpha.)]- (9CI)	31.1	4.654	1.14e-06	70	0.00082536	A6	8.4712
53	52141	4,13,22, 31,37,38,39,40-Octaoxapentacyclo[32.2.1.17,10.116,19.125, 28]tetracontane-3,12,21,30-tetrone, 2,5,11,14,20,23,29, 32-octamethyl-, [1R-(1R*,2R*,5R*,7R*,10S*,11S*,14S*,16S*,19R*, 20R*,23R*,25R*,28S*,29S*,32S*,34S*)]-	31.2771	5.98649	1.14e-06	71	0.00082422	X	7.137
48	67574	Vincaleukoblastine, 22-oxo-, sulfate (1:1) (salt) (9CI)	27	5.993	1.21e-06	72	0.00087362	A10	7.6795
24	106408	2-Propenamide, 3-(5,10,11, 11a-tetrahydro-9-hydroxy-11-methoxy-8-methyl-5-oxo-1H-pyrrolo[2, 1-c][1,4]benzodiazepin-2-yl)-, [11R-(2(E),11.alpha.,11a.beta.)]- (9CI)	12.8	2.407	1.29e-06	73	0.00093009	A4	7.344
12	13973	Acridine, 3,6-diamino-2, 7-dimethyl-, monohydrochloride (8CI)	40.2	5.456	1.38e-06	74	0.0009936	A5	6.282
21	632841	4-Piperidinone, 1-(1-oxo-2-propenyl)-3,5-bis(phenyl- methylene)-	43.2	6.064	1.47e-06	75	0.00105693	E2	5.83
7	602617	Benzo[g]quinoxaline-5,10-dione, 5,10-dihydro-2,3-dimethyl-	54.6	6.06	1.63e-06	76	0.00117034	E10	5.572
23	349156	Pancratistatin	19.5	2.617	1.73e-06	77	0.00124041	A9	6.923
25	407806	.delta.-sup(20:22)-3,14,21-Trihydroxynorcholenic acid lactone	26.5	3.093	1.95e-06	78	0.0013962	E11	7.435
50	669356	NoName	24.5	8.145	2.09e-06	79	0.00149435	E9	8
51	301460	Trichopolyn	25.557	4.97391	2.2e-06	80	0.0015708	X	8
34	168597	Plumbane, tributylchloro- (8CI9CI)	5.1	5.537	2.42e-06	81	0.00172546	E6	7.69
49	260610	1,6-Hexanediamine, N,N'-bis(3-methoxy-9-acridinyl)-	13.9	5.518	2.48e-06	82	0.00176576	A5	6.791
42	654259	Glycylaminophenylbenzoylurea (HCl salt)	49.8	8.961	2.57e-06	83	0.00182727	E2	7.233
16	215989		38.6	7.057	2.91e-06	84	0.0020661	A2
54	268251	.beta.-L-Glucopyranosylamine, 4, 6-dideoxy-4-[[[(14-methyl-1-oxopentadecyl)amino]acetyl]amino]-N-1H -purin-6-yl-	17.3655	6.1893	2.99e-06	85	0.00211991	X	8.959
47	7532	Card-20(22)-enolide, 3-[(O-.beta.-D-glucopyranosyl-(1.fwdarw.4)-O-3-O-acetyl-2, 6-dideoxy-.beta.-D-ribo-hexopyranosyl-(1.fwdarw.4)-O-2, 6-dideoxy-.beta.-D-ribo-hexopyranosyl-(1.fwdarw.4)-2, 6-dideoxy-.beta.-D-ribo-hexopyranosyl)oxy]-14-hydroxy-, (3.beta.,	21.7	8.257	3.12e-06	86	0.00220896	A9	8
26	163088	Benzo[g]-1,3-benzodioxolo[5,6-a]quinolizinium, 5,6-dihydro-9, 10-dimethoxy-, chloride (9CI)	57.3	7.423	3.51e-06	87	0.00248157	E4	5.277
49	613009	.beta.-Alanine, N-[2-bromo-N-[N-(8-hydroxy-2,4,6-trimethyl-1-oxo 4-nonenyl)-L-alanyl]-N-methyl-D-tryptophyl]-L-3- (4-hydroxyphenyl)-, .rho.-lactone, [2S-(2R*,4E,6S*,8R*)]- (9CI)	25	5.718	3.89e-06	88	0.00274634	A9	7.405
24	83265	L-Cysteine, S-(triphenylmethyl)- (9CI)	34.8	6.669	4.05e-06	89	0.00285525	A2	5.701
49	243023	Cinerubine B, hydrochloride	11	3.39	4.48e-06	90	0.00315392	E4	8.07067
3	1620	NoName	37.7	8.367	4.88e-06	91	0.00343064	E2	4
18	622732	NoName	8	4.914	4.93e-06	92	0.00346086	E10	4.896
48	304421	Leurosine N-oxide	27.9	4.24	4.98e-06	93	0.00349098	A11	6.473
49	7525	Glucoproscillaridin A	11.3	2.383	4.99e-06	94	0.003493	E9	7.602
24	157930	Sulfonium, tri-p-tolyl-, chloride	34.9	6.504	5.26e-06	95	0.00367674	A6	6.164
33	149765	Quinoline, 8-[(4-amino-1-methylbutyl)amino]-6-methoxy-, phosphate (1:2) (8CI)	56.5	6.994	5.93e-06	96	0.00413914	E4	4.645
18	128305	4H-1-Benzopyran-4-one, 2-(3, 4-dimethoxyphenyl)-5,7-dihydroxy- (9CI)	4.9	3.398	8.02e-06	97	0.00558994	E11	4.337
37	693172	NoName	54.1	9.823	8.12e-06	98	0.00565152	A8	5.712
25	36437	CRASSIN, ACETATE	48.5	5.493	8.51e-06	99	0.00591445	E5	5.227
54	243928	Ethanesulfonamide, N-[4-(9-acridinylamino)-3-methoxyphenyl]-, monomethanesulfonate	32.5063	9.0379	8.8e-06	100	0.0061072	X	5.692
13	269142	ANGUIDINE DERIV SCIRPENTRIOL	36	10.322	9.02e-06	101	0.00625086	A4	6.675
24	635121	NoName	16	5.313	9.44e-06	102	0.00653248	E11	5.521
31	24818	Furo[3',4':6,7]naphtho[2,3-d]-1,3-dioxol-6(5aH)-one, 5,8,8a, 9-tetrahydro-9-hydroxy-5-(3,4,5-trimethoxyphenyl)-, [5R-(5.alpha., 5a.beta.,8a.alpha.,9.alpha.)]- (9CI)	31	5.282	9.92e-06	103	0.00685472	A10	8.1235
42	154890	Dibenzo[a,g]quinolizinium, 2,3,10,11-tetramethoxy-8-methyl-, salt with sulfoacetic acid (1:1) (9CI)	53.7	9.736	9.94e-06	104	0.0068586	E5	4.103
27	629971	9-Amino-20-(R,S)-camptothecin	46.5	10.652	1.01e-05	105	0.0069589	E6	6.539
54	345647	[9,9'-Bi-4H-naphtho[2,3-b]pyran]-4,4'-dione, 2,2',3, 3'-tetrahydro-5,5',6,6',8,8'-hexahydroxy-2,2',3,3'-tetramethyl-	23.8337	48.4833	1.03e-05	106	0.0070864	X	6.593
6	375575	Cyclopentenylcytosine	44.8	5.077	1.04e-05	107	0.0071448	E11	5.709
10	667251	NoName	66.6	7.239	1.09e-05	108	0.0074774	E9	6.805
52	125066	Bleomycin (USAN 8CI 9CI)	53.017	10.1671	1.1e-05	109	0.007535	X	5.27567
8	105808	NoName	15.3	3.76	1.15e-05	110	0.007866	A2	5.961
41	255109	6-N-aziridinyl-7-methyl-2,3-dihydro-1H-pyrrolo[1, 2-a]benzimidazole-5,8-dione 3-chloroacetate	29.6	4.871	1.15e-05	112	0.007843	A10	7.021
22	651080	Geldanamycin, 17-amino-17-demethoxy-	65.2	6.718	1.15e-05	111	0.0078545	A11	7.113
48	337851	Pregna-1,4-diene-3,11,20-trione, 21-[[[[3, 6-bis(dimethylamino)-9-acridinyl]thio]acetyl]oxy]-17-hydroxy-	59.1	8.051	1.16e-05	113	0.0078996	E4	5.281
30	172946	Acetamide, N-(5,6,7,9-tetrahydro-3-hydroxy-1,2, 10-trimethoxy-9-oxobenzo[a]heptalen-7-yl)-, (S)- (9CI)	21.7	5.582	1.25e-05	114	0.0085	E8	7.457
49	248436	NoName	41.4	9.52	1.35e-05	116	0.009153	E11	4.084
31	705330	Guanosine, 6-thio-, platinum complex (9CI)	41.6	10.517	1.35e-05	115	0.0091665	E9	5.701
23	620358	Methyl 13-hydroxy-15-oxo-kaurenoate	13	5.486	1.37e-05	117	0.0092749	E4	5.719
28	376265	NoName	14.7	7.482	1.41e-05	118	0.0095316	A2	8.5
30	614826	Bisacodyl, active ingredient of Viraplex	20.8	5.195	1.41e-05	119	0.0095175	E11	6.66
22	182986	Carbamic acid, [2,5-bis(1-aziridinyl)-3,6-dioxo-1, 4-cyclohexadiene-1,4-diyl]bis-, diethyl ester (9CI)	50.1	9.134	1.52e-05	120	0.0102448	E4	5.26533
23	93739	2, 4-Xylidine, .alpha.(sup4)-(p-aminophenyl)-.alpha.(sup4)-(4-imino-2, 5-cyclohexadien-1-ylidene)-, monohydrochloride	50.4	6.451	1.54e-05	121	0.0103642	A8	5.402
25	624161	NoName	143.1	15.898	1.63e-05	122	0.0109536	A8	4
13	622627	NoName	38.4	11.414	1.82e-05	123	0.0122122	E4	5.281
40	673622	NoName	18.5	9.078	1.83e-05	124	0.012261	E10	6.585
31	84074	Phosphonium, (3-bromopropyl)triphenyl- bromide	42.9	7.328	1.84e-05	125	0.0123096	A11	5.464
14	349155	Margetine lycoricidine	31.7	7.107	1.99e-05	126	0.0132932	E9	6.448
49	332598	Rhizoxin	40.6	7.393	2.18e-05	127	0.0145406	A8	10.3804
18	629301	Tetracyanoethylene-Cyclohepta[cd]benzofuran Diels Alder Adduct	20.9	5.486	2.23e-05	128	0.0148518	A6	4.804
47	49842	WLN: T C6 B5665/BS 2AB S BX IN QN NU & & TTTJ FO1 I1 KVO1 KQ LOV1 M2 E-CT F6 D596A EN ON & & TTJ CVO1 Q	49.1	10.647	2.34e-05	129	0.015561	A8	9.71267
4	403883	1H-3a, 7-Methanoazulen-6-ol, octahydro-3,6,8,8-tetramethyl-, [3R-(3.alpha.,3a.beta.,6.alpha.,7.beta.,8a.alpha.)]- (9CI)	48.3	6.958	2.37e-05	130	0.0157368	E5	4
19	625483	1H,3H-Thiazolo[3,4-a]benzimidazole, 1-(2-chloro-6- fluorophenyl)-	22.8	9.665	2.53e-05	131	0.0167739	E6	4.659
40	93419	1,6, 11(2H)-Naphthacenetrione, 4-[(6-deoxy-2-O-methyl-.alpha.-L-mannopyranosyl)oxy]-3, 4-dihydro-2,5,7-trihydroxy-3,9-dimethoxy-2-methyl- (9CI)	17.1	7.449	2.92e-05	132	0.0193304	E9	6.1285
35	349644	CYANOCYCLINE A (CHUGAI)	14.9	4.583	2.95e-05	133	0.0194995	E10	7.7215
35	104129	s-Triazine, 4,6-diamino-1-[p-[4-(2, 4-dichlorophenyl)butyl]phenyl]-1,2-dihydro-2,2-dimethyl-, monohydrochloride	51.5	9.178	3.99e-05	134	0.026334	A2	6.366
13	267033	Trichothec-9-en-4-ol, 12,13-epoxy-, acetate, (4.beta.)- (9CI)	48.5	10.883	4.31e-05	135	0.0284029	E6	6.347
23	352876	Ethanol, 2-[[6-[1-(3,4,5-trimethoxyphenyl)ethyl]-1, 3-benzodioxol-5-yl]oxy]-	24.7	6.737	4.35e-05	136	0.028623	E6	6.269
3	693053	NoName	54.8	10.409	4.7e-05	137	0.030879	A9	4.087
53	686349	NoName	60.224	8.63822	4.71e-05	138	0.0308976	X	6.044
36	106997	Lipoxamycin, sulfate (salt)	135.6	15.037	4.82e-05	139	0.031571	A9	4.762
52	333856	Antlermicin A, monosodium salt	61.9124	10.029	5.46e-05	140	0.0357084	X	6.159
39	129414	Emetan, 2,3-didehydro-6',7',10,11-tetramethoxy-, dihydrochloride, (.+-.)- (9CI)	21.1	7.415	5.48e-05	141	0.0357844	E5	7.412
28	302979	ISODON SHIKOKIANUS, COMPOUND A	30.4	10.753	5.65e-05	142	0.036838	E6	5.428
30	126727	.beta.-Peltatin, 3'-demethoxy-O-methyl-	41.3	11.046	6.2e-05	143	0.040362	A2
24	97911	Guanidine, [[p-(p-acetylphenoxy)-.alpha.-methylbenzylidene]amino]-, nitrate	32.4	7.554	6.23e-05	144	0.040495	A9	5.702
47	268242	5,12-Naphthacenedione, 8-acetyl-10-[[3-[bis(phenylmethyl)amino]-2,3, 6-trideoxy-.alpha.-L-lyxo-hexopyranosyl]oxy]-7,8,9, 10-tetrahydro-6,8,11-trihydroxy-1-methoxy-,hydrochloride, (8S-cis)- (9CI)	62.8	10.622	6.56e-05	145	0.0425744	E2	8
41	184398	Aquayamycin	62.7	8.227	7.82e-05	146	0.0506736	E2	5.273
6	637729	NoName	59.3	10.73	8.26e-05	147	0.0534422	A2	5.566
39	637993	6H-Imidazo[4,5,1-de]acridin-6-one, 5-[2-(diethylamino) ethylamino]-8-methoxy-1-methyl-, dihydrochloride	34.8	9.935	8.3e-05	148	0.053618	A9	5.503
13	165897	1(2H)-Quinolinecarbothioic acid, 2-cyano-6-methoxy-, S-ethyl ester	52.9	10.685	8.37e-05	149	0.0539865	E2	7.99933
7	643031	.meta.-Phenoxybenzylidene-malononitrile	74.1	7.971	8.39e-05	150	0.0540316	E9	4.639
27	65380	Anthrone, 4a.alpha.,9a.alpha.-epoxy-3.beta.-(2,3-epoxybutyryl)-1, 2,3,4,4a,9a.alpha.-hexahydro-1.alpha.,3,4.alpha., 10.alpha.-tetrahydroxy-5-methoxy-2.beta.-methyl- (8CI)	23.6	6.922	9.38e-05	151	0.0603134	E9	7.195
3	54297	NoName	57.1	11.126	9.45e-05	152	0.060669	E6	4
39	7521	Bufa-4,20,22-trienolide, 3-[(6-deoxy-.alpha.-L-mannopyranosyl)oxy]-14-hydroxy-, (3.beta.)- (9CI)	24.5	6.943	9.49e-05	153	0.0608309	A6	7.523
7	128734	Pyrido[4',3':4,5]imidazo[1,2-c][1,2,3]benzotriazine	58.8	9.295	0.000102	154	0.06528	A6	4.724
53	638646	4-Piperidinone, 3,5-bis[(3,4-dichlorophenyl)methylene]- 1-[3-(4-morpholinyl)-1-oxopropyl]-, monohydrochloride	63.4945	9.48082	0.000113167	155	0.0723137	X	7.1545
33	98904	Thiazolo[3,2-f]phenanthridinium, 3-phenyl- perchlorate	45.5	11.547	0.000123	156	0.078474	A10	6.048
13	687667	NoName	54.4	10.104	0.000135	157	0.085995	E5	7.008
39	132791	Butyric acid, 2-hydroxy-2-methyl-, 4-ester with 1,3a.beta.,4,7, 7a.alpha.,11,11a,11b.alpha.-octahydro-1.alpha.,2.alpha.,4.beta., 11.beta.-tetrahydroxy-3.alpha.,8,11a.beta.-trimethyl-2H-1, 11c.beta.-(epoxymethano)phenanthro[10,1-bc]pyran-5,10(3H, 6a.beta.H	35.2	15.328	0.000152	158	0.096672	E11	6.957
33	331757	2-Anthracenecarboxamide, N-[4-(diethylamino)-1-methylbutyl]-9, 10-dihydro-9,10-dioxo-, monohydrochloride	35.6	15.396	0.000155	159	0.098425	E11	5.111
22	624358	NoName	158.7	19.267	0.000159	160	0.100806	A6	5.502
43	269754	Verrucarin A, 7'-deoxo-2'-deoxy-4', 8-dihydroxy-7'-(1-hydroxyethyl)-	11.9	8.415	0.000162	161	0.102546	E8	8.0975
28	140377	2-Butenoic acid, 3-methyl-, 1-(5,8-dihydro- 1,4-dihydroxy-5, 8-dioxo-2-naphthalenyl)-4-methyl-3-pentenyl ester	35	16.135	0.000167	162	0.105544	E2	6.1885
30	757	Acetamide, N-(5,6,7,9-tetrahydro-1,2,3, 10-tetramethoxy-9-oxobenzo[a]heptalen-7-yl)-, (S)- (9CI)	47.9	11.391	0.000167	163	0.105377	A4	7.535
21	174163	Mercury, chloro-2-naphthalenyl-	62.6	8.802	0.000184	164	0.11592	E8	5.728
30	635542	Acetylenedicarboxylic acid diamide	51.9	10.115	0.000214	166	0.134392	A8	4.64
3	65381	NoName	55.9	12.689	0.000214	165	0.134606	E8	4.626
40	133071	Ethanesulfonic acid, compd. with 1-[3-chloro-4-(3-phenoxypropoxy)phenyl]-1,6-dihydro-6, 6-dimethyl-1,3,5-triazine-2,4-diamine (1:1)	43.6	12.723	0.000216	167	0.135432	E8	6.393
13	637731	NoName	57.3	10.385	0.000221	168	0.138346	A5	5.825
21	44690	Ethanaminium, N-[6-(diethylamino)-3H-xanthen-3-ylidene]-N-ethyl-, chloride (9CI)	45.5	10.32	0.000222	169	0.13875	A11	6.097
37	622589	NoName	76.4	5.792	0.000224	170	0.139776	E5	4
24	632839	4-Piperidinone, 3,5-bis[(4-methylphenyl)methylene]-, hydrochloride	44.5	10.197	0.000227	171	0.141421	A10	5.445
14	308847	Benzisoquinolinedione	60.2	11.07	0.000234	172	0.145548	A6	5.226
26	166381	9H-Thioxanthen-9-one, 4-(hydroxymethyl)-1-[[2-(4-methyl-1-piperazinyl)ethyl]amino]-	49.7	13.815	0.000237	173	0.147177	E10	5.279
16	680516	NoName	83.2	6.339	0.000247	174	0.15314	A6
20	635140	NoName	37.8	13.953	0.00025	175	0.15475	A11	4.301
43	641245	Benzenebutanamide, N-(3-chloro-1,4-dihydro-1,4-dioxo- 2-naphthalenyl)-.alpha.,.gamma.-dioxo-2-(3,4-dihydro- 3, 4-dioxo-2-naphthalenyl)-	33.3	12.64	0.000254	176	0.156972	E5	5.822
31	624947	NoName	63.1	11.414	0.000258	177	0.159186	E8	5.047
2	107415	Securinan-11-one, (2.alpha.)- (9CI)	49.8	9.492	0.000273	178	0.168168	E8	4.391
10	22194	Estra-1,3, 5(10)-trien-17-ol, (17.beta.)- (9CI)	228.7	23.045	0.00028	179	0.1722	A11	4
29	631521	NoName	9.6	7.055	0.000317	181	0.194321	E8	5.603
14	185065	NoName	145.4	23.209	0.000317	180	0.194638	E11	5.97
46	192965	Spirogermanium hydrochloride	131	14.55	0.000318	182	0.194616	A9	5.5805
6	106296	NoName	74.1	8.751	0.000338	183	0.206518	A4	4.49
25	643163	2-(3-Bromo-4-dimethylamino benzylidene)-1-indanone	169.4	23.263	0.000339	184	0.20679	A11	4
6	320846	Isoindolo[1,2-b]quinazolin-12(10H)-one, 8-amino-	72.9	5.64	0.000348	185	0.211932	A9	4.576
46	90636	Alkaloid isolated from Madagascar periwinkle	35.9	9.433	0.000352	186	0.214016	A10	7.984
19	65346	Antibiotic from Streptomyces	44.2	11.297	0.000361	187	0.219127	A8	7.245
37	657446	NoName	128.4	17.645	0.00037	188	0.22422	A9	5.011
12	69187	6H-Pyrido[4,3-b]carbazole, 9-methoxy-5, 11-dimethyl- (8CI 9CI)	65.8	11.051	0.000385	189	0.232925	E5	6.352
36	107067	Tirandamycin	60.3	13.972	0.00039	190	0.23556	A2	4.723
22	648422	NoName	161.6	20.651	0.000434	191	0.261702	E6	4.458
27	249992	Methanesulfonamide, N-[4-(9-acridinylamino)-3-methoxyphenyl]-(9CI)	41.4	12.012	0.000435	192	0.26187	E8	5.57775
2	45388	Imidazole-4(or 5)-carboxamide, 5(or 4)-(3, 3-dimethyl-1-triazeno)-	164.3	14.202	0.000446	193	0.268046	A2	4.251
40	183359	1,3,2-Thiazastannolidine, 2, 2-dibutyl-3-[(4-methylphenyl)sulfonyl]-	36.9	12.589	0.000455	194	0.273	A6	5.799
20	629659	3(2H)-Pyridazinone, 2-(2-benzothiazolyl)-6-phenyl	39.3	10.172	0.000557	195	0.333643	E9	4.748
54	290205	17a-Aza-D-homoandrostan-17-one, 3-[[[4-[bis(2-chloroethyl)amino]phenyl]acetyl]oxy]-, (3.beta., 5.alpha.)-	52.8145	15.11	0.000562576	196	0.33642	X	4.741
24	621094	NoName	146.5	33.405	0.000623	197	0.371931	A11	4
25	632536	1,4-Benzenediamine, N-phenyl-N'-(2,2,6,6-tetramethyl-4- piperidinyl)-	72.4	10.471	0.000651	198	0.387996	A6	4.72
43	699479	NoName	39.7	11.663	0.000727	199	0.432565	A6	6.53
36	282880	Octadecylphosphorylcholine	51.1	16.431	0.000787	200	0.467478	E2	5.41
18	36693	2H-Naphtho[1,8-bc]furan-2-one, 6-[2-(3-furanyl)ethyl]decahydro-6-hydroxy-2a,5a,7-trimethyl-, [2aS-(2a.alpha.,5a.beta.,6.alpha.,7.alpha.,8a.alpha.,8b.alpha.)]- (9CI)	59.6	11.857	0.000793	201	0.470249	A9	4
51	603169	Imidazo[1,2-a]pyridinium, 2,2'-[1,4-phenylenebis(carbonyl- 2-hydrazinyl-1-ylidene-2-propenylidene-4,1-phenylene)]bis [1-methyl-, salt with 4-methylbenzenesulfonic acid (1:2)	137.99	17.7935	0.000924183	202	0.547116	X	4.194
2	95580	Acetamide, N,N'-1, 6-hexanediylbis- (9CI)	118.6	7.841	0.000957	203	0.565587	E9	2.118
8	29603	NoName	162.1	18.881	0.000966	204	0.56994	E11	4.046
16	682864	NoName	85.7	6.737	0.000971	205	0.571919	E4	4.777
9	674495	NoName	73.6	9.026	0.000984	206	0.578592	A8	4.445
21	634396	NoName	115.5	8.339	0.00101	207	0.59287	A8	4.816
50	76455	NoName	43.3	12.098	0.00103	208	0.60358	A5	7.593
2	261726	3-Deazaguanine	77.1	7.518	0.00105	209	0.61425	E5	5.001
43	617570	Nickel(1+), chloro[[2-hydroxybenzoic acid(2,6-pyridinediyl diethylidyne)dihydrazidato](2-)]-, chloride, (OC-6-43)	35	12.336	0.00108	210	0.63072	E9	6.593
37	635436	NoName	122.9	10.828	0.00114	211	0.66462	A4	4.791
41	240419	Benzoic acid, 2-[[4-[bis(2-bromopropyl)amino]-2-methylphenyl]azo]-	64.5	13.833	0.00115	212	0.6693	E10	4.771
30	104117	NoName	64.5	12.32	0.00116	213	0.67396	E9	4.118
30	98542	Acetophenone, 2'-[(6, 7-dimethoxy-1-isoquinolyl)methyl]-4',5'-dimethoxy-	60	14.323	0.00122	214	0.7076	E2	4.4955
31	138429	Cytosine, 1-.beta.-D-arabinofuranosyl-, 2',3',5'-tributyrate (8CI)	31.7	19.061	0.00126	215	0.72954	E11	4
39	40341	NoName	52.1	16.975	0.00129	216	0.74562	A4	5.796
19	631583	NoName	57.8	16.931	0.00132	217	0.76164	A9	6.217
49	7530	Card-20(22)-enolide, 3-[(O-.beta.-D-glucopyranosyl-(1.fwdarw.6)-O-.beta.-D-glucopyranos yl-(1.fwdarw.4)-2, 6-dideoxy-3-O-methyl-.beta.-D-ribo-hexopyranosyl)oxy]-5, 14-dihydroxy-19-oxo-, (3.beta.,5.beta.)- (9CI)	63.1	13.293	0.00133	218	0.76608	E2	7.617
29	268986	Phenanthridinium, 3,8-diamino-5-ethyl-6-phenyl-, bromide (8CI9CI)	15	9.688	0.0014	219	0.805	E5	5.513
8	4114	Morpholinium morpholine-N-dithiocarboxylate	63.4	11.338	0.00141	220	0.80934	E10	5.572
53	651084	1H-Pyrrolo[1,2-a]benzimidazole-5,8-dione, 6-(acetylamino)- 2, 3-dihydro-3-[methoxy(acetyloxy)]-7-methyl-	76.0937	11.7511	0.00148414	221	0.850415	X	5.781
5	145150	NoName	76.4	10.383	0.00152	223	0.86792	A6	4.905
2	625639	Pentaleno[1,6a-c]pyran-5-carboxylic acid, 1,2,4,4a,6a, 7-hexahydro-7,8-dimethyl-1-methylene-2-oxo-	81	7.164	0.00152	222	0.86944	E6	4
17	625487	1H,3H-Thiazolo[3,4-a]benzimidazole, 1-(2,6-difluorophenyl)-	78.4	9.614	0.00154	224	0.8778	A10	4.324
14	129943	2, 6-Piperazinedione, 4,4'-(1-methyl-1,2-ethanediyl)bis-, (.+-.)- (9CI)	220.6	43.136	0.00168	225	0.95592	A11	3.468
46	625331	NoName	82.7	8.603	0.00176	226	0.99968	A8	4.914
42	642033	NoName	71.4	13.827	0.00184	227	1	E8	4.682
14	33006	NoName	171.2	32.007	0.00187	228	1	A10
49	645567	NoName	62.2	16.877	0.00198	229	1	E6	5.249
21	99016	5,10b:11, 4b-Bis(iminoethano)dibenzo[c,h][2,6]naphthyridine, 5,6,11, 12-tetrahydro-13,18-dimethyl-	118.2	10.289	0.002	230	1	E11	3.426
9	15200	Nitric acid, gallium salt (8CI 9CI)	120.3	10.737	0.00212	231	1	E10	2.494
40	7522	Card-20(22)-enolide, 3-[(2, 6-dideoxy-3-O-methyl-.beta.-D-ribo-hexopyranosyl)oxy]-5, 14-dihydroxy-19-oxo-, (3.beta.,5.beta.)- (9CI)	52.2	16.491	0.00215	232	1	A2	6.837
8	175274	2H-Indol-2-one, 3-(2-hydrazono-2-phenylethylidene)-1,3-dihydro-	64.5	15.783	0.00222	233	1	A6	4.739
10	175634	4(1H)-Quinazolinone, 2,3-dihydro-2-(5-methyl-2-thienyl)-	60.4	15.749	0.00229	234	1	A4	5.42
46	600681	NoName	78.9	10.834	0.00229	235	1	E5	5.171
13	622640	NoName	63.9	13.107	0.00239	236	1	E10	4.604
21	643164	3-Bromo-4-dimethylamino benzalacetophenone	114.2	9.248	0.00247	237	1	E10	4.749
8	326231	Butanoic acid, 2-amino-4-(S-butylsulfonimidoyl)-	86.6	8.105	0.00265	238	1	A8	2.301
37	641607	NoName	73.1	13.727	0.0032	239	1	E10
37	641253	NoName	49.4	15.142	0.0035	240	1	E4	5.621
48	68075	4H-Dibenzo[de,g]quinoline, 9-[4, 5-dimethoxy-2-[(1,2,3,4-tetrahydro-6, 7-dimethoxy-2-methyl-1-isoquinolinyl)methyl]phenoxy]-5,6,6a, 7-tetrahydro-1,2,10-trimethoxy-6-methyl-, [S-(R*,R*)]- (9CI)	77.8	11.24	0.00351	241	1	E9	4.93
48	671394	1-p-Anisyl-3-(N,N-dimethyl-p-aminophenyl)-4, 5-bis(p-anisylimino)imidazolidin-2-thione	72.3	11.684	0.00382	242	1	E2	4
1	695218	NoName	79.4	11.307	0.00396	243	1	E11	4
18	634224	1-Indenone, 3-hydroxy-2-(2-quinoxalinyl)-	197.2	47.832	0.00402	244	1	A8	4
52	641240	NoName	65.4558	12.0643	0.00414887	245	1	X	5.749
26	281245	BRL 2485	134.7	24.731	0.00432	246	1	A11	4.517
21	282752	Eunicin	115.4	10.021	0.00441	247	1	A10	5.012
14	175493	NoName	32.4	21.476	0.00451	248	1	E5	6.554
43	363998	NoName	57.9	16.092	0.00462	249	1	A2	5.516
35	634928	NoName	76.9	12.126	0.00465	250	1	E5	4.76
34	267700	Carbamic acid, ethyl-, [5-(3,4-dichlorophenyl)-2, 3-dihydro-1H-pyrrolizine-6,7-diyl]bis(methylene) ester	74.1	12.435	0.00476	251	1	A8	4.755
36	662825	NoName	70.7	16.236	0.00484	252	1	E6	5.823
22	80756	Quinoline, 4-(2,4,5-trimethoxystyryl)- (8CI)	75.8	10.137	0.00494	253	1	A10	6.351
50	653558	NoName	110.3	7.508	0.00516	254	1	E2	4.181
14	74420	NoName	200.4	43.38	0.00522	255	1	E10	4.713
19	4810	NoName	132.2	29.358	0.00539	256	1	A11	5.504
21	637680	NoName	70.6	13.797	0.00559	257	1	E6	4.426
36	18298	NoName	74.6	15.481	0.00604	258	1	E5	4.577
49	218439	Quinolinium, 1-methyl-4-[[4-[[[4-[(1-methylpyridinium-4-yl)amino]phenyl]amino]c arbonyl]-3-nitrophenyl]amino]-6-nitro-, dichloride	70	17.311	0.00605	259	1	E5	4.749
17	643774	NoName	85	9.327	0.00617	260	1	E10	4.611
14	622684	NoName	78.4	10.568	0.00619	261	1	E6
54	5159	Benzo[h][1]benzopyrano[5,4, 3-cde][1]benzopyran-5,12-dione, 10-[[6-deoxy-2-O-(6-deoxy-3-O-methyl-.alpha.-D-galactopyranosyl)-. beta.-D-galactopyranosyl]oxy]-6-hydroxy-1-methyl- (9CI)	67.416	17.067	0.00626163	262	1	X	5.6245
54	288010	1H-Benz[g]indazole-3-carboxamide,1-(4-chlorophenyl)- N-[2-(diethylamino)ethyl]-4,5-dihydro-7-methoxy-, monohydrochloride	79.0947	11.0171	0.00638594	263	1	X	5.14
54	258812	5,12-Naphthacenedione, 8-acetyl-7,8,9, 10-tetrahydro-6,8,11-trihydroxy-1-methoxy-10-[[2,3, 6-trideoxy-3-(dimethylamino)-.alpha.-L-lyxo-hexopyranosyl]oxy]-, hydrochloride, (8S-cis)- (9CI)	26.4914	24.6139	0.00645386	264	1	X	6.889
12	233872	NoName	82.8	9.488	0.00651	265	1	E10	4.37
28	647363	NoName	161.8	58.099	0.00728	266	1	A11	5
32	196524	.epsilon.-Rhodomycinone	49.5	20.091	0.00734	267	1	A2	5.688
29	403148	Podophyllotoxin, deoxy-	39.5	18.084	0.00761	268	1	A6	8.093
17	25149	1-Phenanthrenecarboxylic acid, 1,2,3,4,4a,4b,5,6,10,10a-decahydro-1, 4a-dimethyl-7-(1-methylethyl)-, [1R-(1.alpha.,4a.beta.,4b.alpha., 10a.alpha.)]- (9CI)	114	10.119	0.00771	269	1	A2	4.447
4	4280	1,10-Phenanthroline, 2, 9-dimethyl- (8CI9CI)	18.5	10.417	0.00772	270	1	E9	6.463
33	603578	Platinum, tetrachloro[dimethylsilylenebis(methanamine)]-, (OC-6-22)	83.6	9.068	0.00793	271	1	A6	5.137
36	689857	NoName	158.7	27.706	0.00797	272	1	A11	6.517
6	54650	NoName	122.4	9.046	0.00811	273	1	A11	4
4	4960	Hydroquinone monomethyl ether	62.6	17.796	0.00845	274	1	E6	4.349
31	51812	2-Naphthacenecarboxamide, 4-(dimethylamino)-1,4,4a,5,5a,6,11, 12a-octahydro-3,10,12,12a-tetrahydroxy-1,11-dioxo-, monohydrochloride, [4S-(4.alpha.,4a.alpha.,5a.alpha., 12a.alpha.)]- (9CI)	57.8	19.667	0.00854	275	1	E10	5.756
40	639828	NoName	61.6	20.838	0.00861	276	1	A5	8
37	90829	NoName	119.4	11.767	0.00884	277	1	A6	4
26	302358	Piperidinium, 1-[4-(4-methoxyphenyl)-1,3-dithiol-2-ylidene]-, sulfate (1:1)	80	11.424	0.00888	278	1	A5	5.407
37	668260	2-(5-Bromouracil-1-yl)-4-methylene-5-oxo-2-(p-phenylphenyl)-2,3,4, 5-tetrhydrofuran	57.1	19.517	0.00915	279	1	E9	5.788
1	307454	Urea, N-(2-chloroethyl)-N-nitroso-N'-(3-pyridinylmethyl)-, N-oxide (9CI)	76.9	13.425	0.00922	280	1	A9	4
4	26045	1H-Indole-2,3-dione, 5,7-dichloro- (9CI)	22.4	13.337	0.00946	281	1	E8	4.692
20	79451	NoName	146.5	41.117	0.00987	282	1	A10	5.14
50	619907	1,4,5,6, 8-Pentaazaacenaphthylene, 3-amino-1, 5-dihydro-5-methyl-1-.beta.-D-ribofuranosyl-	77.4	10.513	0.0101	284	1	E6	4.619
20	154020	Mn(II) 3,5-diiodosalicylate	118.7	16.138	0.0101	283	1	E4	4.967
31	687849	NoName	59.7	21.889	0.0102	285	1	E2	6.508
11	63878	2(1H)-Pyrimidinone, 4-amino-1.beta.-D-arabinofuranosyl-, monohydrochloride	76.6	10.968	0.0104	286	1	E9	5
17	619165	NoName	86.5	9.384	0.0105	287	1	E8	5.537
36	635366	NoName	150.7	26.406	0.0109	288	1	A8	5.086
53	139105	Ethanesulfonic acid, compd. with 3-[[2-chloro-4-(4,6-diamino-2, 2-dimethyl-1,3,5-triazin-1(2H)-yl)phenoxy]methyl]-N, N-dimethylbenzamide (1:1) (9CI)	75.9748	14.9851	0.0109169	289	1	X	5.801
48	635544	NoName	68.5	16.913	0.011	291	1	A8	5.626
23	634232	NoName	124.3	18.227	0.011	290	1	A11	5.315
30	646189	NoName	147	33.317	0.0113	292	1	A11	4.743
50	169774	.alpha.-Ergocryptine, 2-bromo-, methanesulfonate	90.6	6.792	0.0114	293	1	E4	5.052
4	4857	Carbamodithioic acid, diethyl-, sodium salt (9CI)	61.6	19.059	0.0116	294	1	A6
21	623135	NoName	85.4	9.441	0.0117	295	1	E4	4.641
52	285116	Thiostrepton, 1-valine-2-(2,3-didehydroalanine)-	56.6686	21.0608	0.0119614	296	1	X	4.989
7	119686	[1]Benzothieno[2,3-g]isoquinoline, 5,11-dimethyl- (8CI)	119.7	13.396	0.012	297	1	A5	4.837
47	173046	Diphenyllead diacetate	80.2	14.124	0.0127	298	1	E11	5.62
40	659174	NoName	66.8	20.855	0.013	299	1	A10	5.79
5	166464	Acetamide, 2-chloro-N-[4-(methylthio)phenyl]-	80.8	13.651	0.0132	300	1	E5	5.426
9	667235	NoName	80.4	11.276	0.0135	301	1	E6	4
47	276299	L-Arabinose, 2-amino-4-[(2-amino-1-oxopropyl)amino]-2,4-dideoxy-, monohydrochloride	81.3	13.455	0.0137	303	1	A5	4
10	278619	Platinum, bis(2-amino-1,9-dihydro-6H-purine-6-thionato-N7,S6)-	84	12.382	0.0137	302	1	E4	5.052
5	603719	NoName	80.8	12.633	0.0139	304	1	A11	4
50	641250	NoName	79.6	12.786	0.014	305	1	A8	4.464
7	32946	Hydrazinecarboximidamide, 2,2'-(1-methyl-1, 2-ethanediylidene)bis-, dihydrochloride (9CI)	70.6	15.607	0.0147	306	1	A8	5.295
42	646200	NoName	119.8	21.282	0.0149	307	1	A11	5.61
36	638634	4-Piperidinone, 3,5-bis(phenylmethylene)-1-(1-oxo-3-phenyl- 2-propenyl)-	74.7	17.675	0.0158	308	1	E4	5.147
53	657799	(+-)-Verapamil hydrochloride	115.153	15.8303	0.0158796	309	1	X	4
29	146397	[1,3]Benzodioxolo[5,6-c]phenanthridinium, 2, 3-dimethoxy-12-methyl-, chloride (9CI)	48.7	20.949	0.016	310	1	A4	5.65
1	295156	2,5-Cyclohexadien-1-one, 4-hydroxy-4-methyl-	115.9	11.506	0.0162	311	1	E4	4.617
12	45575	Dainichi Naphthylamine Bordeaux 5B	82.9	12.145	0.0167	312	1	A4	4
25	135996	NoName	130.4	20.613	0.0167	313	1	A9
21	335142	6H-Pyrido[4,3-b]carbazole-1-carboxamide, 5,11-dimethyl-, monohydrochloride	112.6	10.197	0.0174	314	1	A9	5.134
32	600300	NoName	70.6	20.616	0.0177	315	1	A10	5.411
35	680509	NoName	118.1	18.671	0.0195	316	1	A6
35	345081		72.2	18.042	0.0199	317	1	E4
13	169779	2,6-Piperazinedione, 4,4'-(1-methyl-1,2-ethanediyl)bis-, (R)- (9CI)	130.8	20.02	0.02	318	1	E9	4
5	18805	2,4,6-Cycloheptatrien-1-one, 2-hydroxy-5-(1-methylethyl)- (9CI)	66.5	20.078	0.0202	319	1	A10	5.606
29	123115	Azirino[2',3':3,4]pyrrolo[1,2-a]indole-4,7-dione, 1,1a,2,8,8a, 8b-hexahydro-8-(hydroxymethyl)-8a-methoxy-5-methyl-6-(propylamino) -, carbamate (ester)	60.4	24.346	0.0203	320	1	A9	4.937
51	640342	NoName	109.582	11.1114	0.0218694	321	1	X	4
4	7210	Anthraquinone, 1,8-dihydroxy- (8CI)	68.8	19.304	0.0242	322	1	E4	4.548
27	163443	NoName	127.1	35.402	0.027	323	1	A11	4.9
13	639754	NoName	127.2	19.551	0.0277	324	1	A11	5.948
25	633209	Imidazo[2,1-b]thiazole-5-carboxamide, N-[(4-chlorophenyl)-aminocarbonyl]-	136.1	24.837	0.028	325	1	A10	4.14
19	633001	Benzene, 1,1'-sulfonylbis(2-nitro-	77.1	18.393	0.0284	326	1	E5	4
20	78365	Guanidine, 1-(p-butoxyphenyl)-3-(p-chlorophenyl)-	123.9	20.12	0.0288	327	1	A4	4.991
33	167410	NoName	77.6	17.911	0.0291	328	1	E10	4
25	61811	Aspidospermidine, 1-acetyl-17-methoxy- (8CI9CI)	144.1	28.859	0.0292	329	1	E8	4
25	321803	Estra-1,3,5[10]-trien-17-one, 3-methoxy-4-nitro-	152.1	33.046	0.0306	330	1	E10	4.602
6	191389	NoName	77.2	16.105	0.0308	331	1	A6	4
17	104801	Acrylic acid, 3-p-anisoyl-3-bromo-, sodium salt	75.5	15.743	0.0316	332	1	E9	4.655
14	697923	1,3,5-Triazin-2(1H)-one, 4-amino-3, 6-dihydro-1-.beta.-D-ribofuranosyl-, monohydrochloride (9CI)	47.4	30.91	0.0319	334	1	E8	5.754
12	264880	NoName	85.8	10.733	0.0319	333	1	A8	4.444
8	634471	NoName	74.8	21.069	0.0338	335	1	E5	5.447
26	5890	Dibenzofuran-1,3(2H,9bH)-dione, 2,6-diacetyl-7, 9-dihydroxy-8,9b-dimethyl-	149.6	37.471	0.0342	336	1	A10	5.241
37	624206	NoName	126.4	23.232	0.0343	337	1	E11	5.708
8	750	1,4-Butanediol, dimethanesulfonate (8CI 9CI)	120.6	15.933	0.0365	338	1	A11	3.602
26	69852	1,4-Butanediamine, N,N'-bis(3-aminopropyl)-, tetrahydrochloride (8CI9CI)	141.2	33.55	0.0368	339	1	A9	4.847
49	267229	WLN: L E6 C666 BV MVT&&&J DQ HQ H2 IVO1 OQ RQ FO- FT6OTJ B1 CQ DN1&1	50.3	30.921	0.0372	340	1	E10	6.826
19	630374	NoName	79	18.335	0.0376	341	1	A2	4
20	168415	Benzoxazole, 5,6-dimethyl-2-[3,3, 3-trifluoro-2-(trifluoromethyl)propyl]-	130.3	36.028	0.0379	342	1	E10	5.711
24	601101	NoName	79.3	18.505	0.0383	343	1	E9	4.834
10	86100	NoName	226.6	74.941	0.0386	344	1	E11	5.383
36	90487	Lup-20(29)-en-3-ol, (3.beta.)- (9CI)	120.9	18.662	0.0391	345	1	A10	4.259
51	643834	NoName	115.395	16.1851	0.0405274	346	1	X	4.746
1	285166	NoName	80.4	13.703	0.0424	347	1	E6	6.267
26	681741	NoName	129.3	27.857	0.0441	348	1	E11	4.066
5	3905	.alpha.,.alpha.',.alpha.''-Tripyridyl	79.9	17.128	0.0443	349	1	E11	6.501
54	180973	Ethanamine, 2-[4-(1,2-diphenyl-1-butenyl)phenoxy]-N,N-dimethyl-, (Z)-, 2-hydroxy-1,2,3-propanetricarboxylate (1:1) (9CI)	115.123	14.3451	0.0444736	350	1	X	5.226
18	59269	Chimyl alcohol	125.6	28.257	0.0451	351	1	A11	4.684
20	352890	9-Deazaadenosine	127.4	34.709	0.0466	352	1	A9	7.9125
54	647889	N-(17.beta.-Dimethylamino-3.beta.-androstanyl)-N'-[2-phenyl-1-(2-t hiazolyl)ethyl]urea	76.9268	19.7654	0.0482843	353	1	X	6.069
28	262665	NoName	69.7	23.596	0.0483	354	1	E8	4.721
41	681744	NoName	122.2	22.966	0.0492	355	1	E8	4.409
53	623093	NoName	84.7506	14.9285	0.0498229	356	1	X	4.666
46	359463	NoName	70.5	20.828	0.0503	357	1	E11	5.706
7	267213	Acetic acid, [[(4-methoxyphenyl)sulfonyl]hydrazono]- (9CI)	117.4	15.277	0.0511	358	1	A2	3.232
28	635437	NoName	141.8	53.337	0.0512	359	1	E11	4.632
21	140911	Isothiocyanic acid, sulfonyldi-m-phenylene ester	111.2	11.03	0.0528	360	1	E9	4.937
36	118030	NoName	87.8	12.385	0.054	361	1	E10	5
29	629713	NoName	136.8	50.799	0.0543	362	1	E11	5.588
53	269148	2, 6-Epoxy-2H-naphthaceno[1,2-b]oxocin-9,16-dione, 4-(dimethylamino)-3,4,5,6,11,12,13,14-octahydro-3,5,8,10, 13-pentahydroxy-11-methoxy-6,13-dimethyl-, (2.alpha.,3.beta., 4.alpha.,5.beta.,6.alpha.,11.alpha.,13.alpha.)- (P)- (9CI)	37.6644	42.0564	0.0546353	363	1	X	5.517
18	637914	NoName	116.2	21.704	0.0567	364	1	E9	4
41	679527	NoName	139.9	34.685	0.0588	365	1	A8	4
22	622608	1,2,4-Dithiazol-3-amine, 5-[(2-furanyl)methylimino]- N, N-dimethyl-, monohydrobromide	93.7	6.953	0.0596	366	1	E9	5.157
26	329277	NoName	85.4	13.13	0.0597	367	1	E2	4.433
16	39202	NoName	62.5	28.225	0.0599	368	1	A9	4.73
31	113090	Lup-20(29)-en-28-oic acid, 3-hydroxy-, (3.beta.)- (9CI)	76	21.615	0.0608	369	1	E5	5.583
3	664298	NoName	88.1	12.745	0.0638	370	1	E10
54	330753	Baccatin III	122.821	26.4464	0.0642423	371	1	X	4.654
32	374898	Magon	75.2	20.386	0.0656	372	1	A4	6.432
6	1026	Cyclopentanecarboxylic acid, 1-amino- (8CI 9CI)	84.9	14.836	0.0675	373	1	E2	4.204
42	653000	Hexahydroxyethylaminomethyl melamine	125.8	24.385	0.0675	374	1	A2	3.5735
29	211500	NAGILACTONE C (RICE UNIVERSITY)	62.6	32.343	0.0685	375	1	E2	5.856
48	181486	Trigilletine	71.8	23.334	0.0686	376	1	A9	5.6805
2	4170	1,4-Naphthalenedione, 2-methyl- (9CI)	89.6	9.386	0.0688	377	1	A8	4.956
46	103248	Emetine, N-(1-carboxyprolyl)-, benzyl ester	122.4	20.607	0.0699	378	1	E8	4.791
31	73413	C.I. Mordant Black 1 (VAN 8CI)	64.1	31.356	0.0708	379	1	A5	5.4
54	658139	NoName	57.0922	34.0613	0.0711767	380	1	X	5.771
14	105014	Adenosine, 2-chloro-2'-deoxy-	82.7	17.048	0.0713	381	1	A9	4.588
47	70929	Antiobiotic B 28158, crystalline	47.6	39.589	0.0714	382	1	E5	8.97275
33	67580	NoName	79	21.181	0.0736	383	1	E9	4.594
26	634568	NoName	115.2	20.482	0.0745	385	1	E9	4.513
7	664286	Naphtho[2',3'-4,5]thiazole[2,3-g]purine-2,4,7,12-tetrone, 1, 3-dimethyl-	116.6	17.506	0.0745	384	1	A9	4.628
25	173905	Pentanamide, 2-(acetylamino)-N-[3-chloro-2-oxo-1-(phenylmethyl)propyl]-4-methyl -	88.6	12.268	0.0747	386	1	A2	4.879
47	620261	Antineoplaston AS2-1	125.9	29.326	0.0752	387	1	A10	2.607
34	40666	9H-Purin-2-amine, 6-[[(2-chlorophenyl)methyl]thio]-9-.beta.-D-ribofuranosyl-(9CI)	176.8	60.575	0.0764	388	1	A11	4.095
22	664704	NoName	109	9.953	0.0772	389	1	A8	5.403
53	330516	Benzo[3,4]cycloocta[1,2-f][1,3]benzodioxole-5,6-diol, 5,6,7, 8-tetrahydro-1,2,3,13-tetramethoxy-6,7-dimethyl-, 5-benzoate, stereoisomer	130.505	29.3638	0.0790485	390	1	X	4.525
49	689872	NoName	76.2	22.301	0.0808	391	1	A10	4.523
18	651079	1H-Pyrrolo[1,2-a]benzimidazole-5,8-dione, 6-(1-aziridinyl)- 2, 3-dihydro-3-(propionyl)-7-methyl-	129.8	33.765	0.0811	392	1	E8	7.3515
50	208734	Aclacinomycin A	48.2	41.873	0.0817	393	1	E10	7.769
5	622190	Benzo[f]quinazoline-7,10-dione, 1-amino-7,10-dihydro-8-methoxy-	79.1	19.946	0.083	394	1	E6	5.829
28	77021	NoName	80	22.43	0.0835	395	1	E5	4
36	32992	Benzo[a]heptalen-9(5H)-one, 7-acetamido-1-(glucosyloxy)-6, 7-dihydro-2,3,10-trimethoxy-	119.3	20.462	0.0844	396	1	E11	4
37	635824	NoName	111.4	16.169	0.0849	397	1	A10	4.057
37	534	NoName	132.2	31.668	0.0865	398	1	A11	5.145
28	603577	Platinum, dichloro[dimethylsilylenebis(methanamine)]-, (SP-4-2)	137.4	53.284	0.0877	399	1	A10	4.516
29	293927		157.6	70.913	0.0877	400	1	A10
22	604535	NoName	90.9	9.526	0.0889	401	1	E10	4
24	600305	NoName	79.4	21.278	0.0907	402	1	E6	4.535
46	668270	NoName	76.3	22.391	0.091	403	1	E4	5.723
52	125176	Mikamycin, B grade	80.8103	19.8162	0.0913974	404	1	X	5.095
41	245432	Urea, N-(2-chloroethyl)-N-nitroso-N'-(2,3,4, 6-tetra-O-acetyl-.beta.-D-glucopyranosyl)- (9CI)	115.2	15.321	0.0949	405	1	A4	4
19	329279	NoName	84.3	19.467	0.0958	406	1	A6	4.607
32	211489		56.4	40.154	0.0965	407	1	A9
50	19990	Streptovaricinoic acid, methyl ester (9CI)	84.9	17.524	0.0988	408	1	E11	4.614
2	40212	NoName	88.2	11.415	0.0991	409	1	A10	4
23	382766	NoName	80.7	21.778	0.0995	410	1	E5	5.039
28	305884	Acetamide, N-methyl-N-[4-[(7-methyl-1H-imidazo[4, 5-f]quinolin-9-yl)amino]phenyl]-, monohydrochloride (9CI)	81.9	22.86	0.101	411	1	A4	5.071
34	634926	NoName	84.1	16.358	0.101	412	1	E9	4.719
24	53908	Flavone, 4',5,6,7-tetramethoxy- (8CI)	119.5	30.672	0.102	413	1	A8	4.572
12	654705	NoName	107.7	11.815	0.105	414	1	E2	4.93
34	100856	NoName	82.7	20.316	0.106	415	1	A6	4.599
33	629738	NoName	80.8	18.151	0.107	417	1	E6	4.777
3	620050	1-Naphthalenecarboxamide, N,N'-1,8-(octanediyl)bis-	84.6	17.686	0.107	416	1	E11	4.505
20	659997	NoName	114	18.295	0.108	418	1	E5	5.963
12	155595	2,4(1H,3H)-Pyridinedione, 1-.beta.-D-ribofuranosyl- (9CI)	80.4	19.778	0.109	420	1	E6	4.714
10	126849	NoName	85.3	17.549	0.109	419	1	A2	3.204
39	311153	6H-Pyrido[4,3-b]carbazolium, 9-hydroxy-5, 11-dimethyl-2-[2-(1-piperidinyl)ethyl]-, acetate	145.7	51.849	0.11	421	1	A11	5.218
29	623051	NoName	134.1	53.198	0.111	422	1	E10	4.214
54	177365	1-Propanesulfonamide, 3-[(aminoiminomethyl)amino]-N-[4-[(3-nitro-9-acridinyl)amino]pheny l]-, dihydrochloride (9CI)	126.654	32.5296	0.113826	423	1	X	4.807
12	70422	Adenine, 9-.alpha.-D-arabinofuranosyl- (8CI)	110.9	13.133	0.114	424	1	E11	4
16	118732	NoName	138.5	40.707	0.116	425	1	E9	4
34	634503	NoName	70.3	30.569	0.118	426	1	E2	4.775
48	624953	Allyl 2,3,4-tri-O-benzyl-6-O-(tert-butyldimethylsilyl)- .alpha.-D-glucopyranoside	115.9	17.895	0.118	427	1	A6	4.43
27	645033	NoName	156	57.077	0.121	428	1	A2	4.139
42	703550	Thioxanthen-9-one, 1-[[2-(diethylamino)ethyl]amino]-4-methyl-, monohydrochloride (8CI)	74.4	25.929	0.122	430	1	A4	4.582
28	14574	NoName	77.7	26.15	0.122	429	1	E9	5.216
43	46061	Butanedioic acid, compd. with 10-[3-(4-methyl-1-piperazinyl)propyl]-2-(trifluoromethyl)-10H-phen othiazine (2:1)	79.1	24.477	0.122	431	1	E6	4.859
36	605583	Miltefosin C	85.9	16.339	0.124	432	1	E9	4.621
6	283162	Methanol, [1,3,5-triazine-2,4,6-triyltris(methylimino)]tris- (9CI)	83.5	18.459	0.125	433	1	E6	4.56
30	371846	NoName	87.5	17.47	0.126	434	1	A6
47	70845	Benzoic acid, [(6-methyl-2-oxo-2H-benzopyran- 4-yl)methoxy]-, methyl ester	51.8	47.255	0.127	436	1	E10	7.31
23	623637	2, 6-Epoxy-2H-naphthaceno[1,2-b]oxocin-14-carboxylic acid, 11-[(6-deoxy-3-C-methyl-2,3, 4-tri-O-methyl-.alpha.-L-mannopyranosyl)oxy]-4-(dimethylamino)-3, 4,5,6,9,11,12,13,14,16-decahydro-3,5,8,10,13-pentahydroxy-6, 13-dimethyl-9,16-dioxo-, methyl ester, (	115	19.536	0.127	435	1	E11	4.466
26	26040	1-Piperidineethanol, .alpha.-[p-(p-chlorostyryl)phenyl]-	112.4	15.811	0.129	437	1	A2	4.05
30	14974	Glaucarubol	128.2	35.532	0.13	438	1	A10	4.765
9	286193	2-.beta.-D-Ribofuranosyl-4-thiazolecarboxamide	90.6	11.197	0.131	439	1	A9	4.672
24	634658	NoName	81.8	21.942	0.133	440	1	E5	4
49	73495	Chelocardin, dodecyl sulfate (salt)	118.5	29.464	0.133	441	1	A2	5.886
41	623095	NoName	83.4	17.488	0.134	442	1	E5	4
22	294577	HORMINON	134.2	36.362	0.135	443	1	E5	4.943
39	48151	NoName	144.8	55.689	0.135	444	1	A5	4.74
8	21548	2,4(1H,3H)-Pyrimidinedione, 1-(2-deoxy-.beta.-D-erythro-pentofuranosyl)-5-methyl-	92.3	10.501	0.137	445	1	A9	2.916
50	93135	1,2,4-Triazole, 3-[(1-methyl-4-nitro-5-imidazolyl)thio]- 5-(3-pyridinyl)-	122.2	29.364	0.138	447	1	A11	4.8
19	631160	Oxyacanthan-12'-ol, 6,6', 7-trimethoxy-2,2'-dimethyl- (9CI)	151.2	61.076	0.138	446	1	E11	4.764
8	292147	12-Hydroxyindolo[2,1-b]quinazoline-6(12H)-one	91	11.587	0.139	448	1	E8	4.936
24	316157	9,10-Anthracenedione, 1, 4-dihydroxy-2-[[2-[(2-hydroxyethyl)amino]ethyl]amino]-	82.8	23.489	0.14	449	1	E8	5.358
25	643162	3-Bromo-4-dimethylamino benzylidene-1-tetralone	91.4	12.067	0.141	450	1	A5	4.31
34	620280	NoName	132.9	35.707	0.141	451	1	A9	4.058
40	670229	trans-2-((1-(4-methyl-phenyl)methyl)-4-tert.butylcyclohexy)oxy)N, N-dimethyl-1-ethanamine-, salt with fumaric acid	82.2	23.907	0.142	452	1	E4	4.923
54	657722	NoName	85.193	16.1946	0.142631	453	1	X	4
21	338720	Pyridine, 3,5-dichloro-2,4-dimethoxy-6-(trichloromethyl)-	111.9	16.803	0.143	454	1	A2	4.416
23	664329	NoName	87.8	15.629	0.144	455	1	A10	4.704
12	19994	Tetradecanoic acid, 2-hydroxy- (8CI9CI)	107.3	10.754	0.145	457	1	A11	4.765
10	18938	6H-Purin-6-one, 2-amino-1,9-dihydro-9-.beta.-D-ribofuranosyl-	115.3	18.879	0.145	456	1	A9	4
13	71851	6H-Purine-6-thione, 2-amino-9-(2-deoxy-.alpha.-D-erythro-pentofuranosyl)-1,9-dihydro- (9CI)	109.6	13.096	0.146	458	1	E8	3.916
42	236657	Viridenomycin	71.7	30.579	0.147	459	1	A5	7.148
20	330770	Carbamic acid, (5-amino-1,2-dihydro-3-phenylpyrido[3, 4-b]pyrazin-7-yl)-, ethyl ester	89.9	14.558	0.154	460	1	A2	9
43	603624	NoName	84.1	22.772	0.157	462	1	E2	4
9	379531	NoName	90.6	12.239	0.157	461	1	E5	4.688
9	191384	NoName	89.7	12.852	0.16	463	1	E9	4
34	11930	SCHISANHENOL	74.4	30.734	0.161	465	1	E4	4.88
33	330515	NoName	82	20.427	0.161	464	1	E5	4.327
50	265211	NoName	78.9	26.094	0.166	467	1	E8	7.494
35	624158	1-Naphthacenecarboxylic acid, 4-[[O-2,6-dideoxy-.alpha.-L-lyxo-hexopyranosyl-(1.fwdarw.4)-O-2, 6-dideoxy-.alpha.-L-lyxo-hexopyranosyl-(1.fwdarw.4)-2,3, 6-trideoxy-3-(dimethylamino)-.alpha.-L-lyxo-hexopyranosyl]oxy]-2-e thyl-1,2,3,4,6,11-hexahydro-2,5,7,10	113.3	25.022	0.166	466	1	A11	4.617
26	136037	Antibiotic AT 116 benzylamine salt	74.5	29.177	0.168	468	1	E5	5.436
10	299879		136.8	45.308	0.17	469	1	E6
51	269146	L-threo-2-Pentulose, 5-deoxy-1-C-[7''-[2, 6-dideoxy-3-O-(2, 6-dideoxy.beta.-D-arabino-hexopyranosyl)-.beta.-D-arabino-hexapyra nosyl]oxy]-3-[(O-2, 6-dideoxy-4-O-methyl-.alpha.-L-lyxo-hexapyranosyl-(1.fwdarw.4)-O-2 ,6-dideoxy-.alpha.-D-lyxo-hexopyranosyl-(	54.3485	52.8527	0.177223	470	1	X	7.567
40	14975	Butyric acid, 2-hydroxy-2-methyl-, 4-ester with 1,2,3,3a.beta.,4,6a.beta.,7, 7a.alpha.,10,11,11a,11b.alpha.-dodecahydro-1.alpha.,2.alpha., 4.beta.,10.alpha.,11.beta.-pentahydroxy-3.alpha.,8, 11a.beta.-trimethyl-5H-1,11c.beta.-(epoxymethano)phenanthro[10,	138.5	53.673	0.179	471	1	A9	4.785
17	28002	Naphtho[2,1-b]quinolizinium, 7-methyl- chloride	88.9	14.294	0.18	472	1	E5	5.233
16	82025	NoName	86.3	16.83	0.181	473	1	E6	4.723
18	47147	2, 2'-Bi-1H-pyrrole, 4-methoxy-5-[(5-methyl-4-pentyl-2H-pyrrol-2-ylidene)methyl]- (9CI)	127.9	39.907	0.181	474	1	A2	8
13	79456	NoName	110	19.211	0.182	475	1	A6	5.244
3	163501	Antibiotic AT 125	85.3	21.413	0.183	476	1	A6	5.688
27	157389	Pyridine, 2-(p-chlorostyryl)-4-[[4-(diethylamino)-1-methylbutyl]amino]-, (E)-	84.6	25.132	0.184	477	1	A10	5.788
43	684845	NoName	199.3	130.712	0.184	478	1	A9	4
13	22842	3-Benzofurancarboxylic acid, 2-(2,4-dihydroxyphenyl)-6-hydroxy-, .delta.-lactone	124.5	31.033	0.185	479	1	A8	4.417
40	648419	NoName	83.1	25.364	0.187	480	1	E11	4.509
3	3852	5-Nitroso-8-hydroxyquinoline	82	24.943	0.19	481	1	E5	5.478
10	607347	Benzene, 1-[[2-chloro-1-(chloromethyl)ethyl]thio]-4-fluoro-	94.4	9.42	0.19	482	1	E8	4.566
18	267461	Nanaomycin A	129.5	42.431	0.191	483	1	A4	7.294
4	382007	2-Propen-1-one, 1-(2-chlorophenyl)-2-[(dimethylamino) methyl]-, hydrochloride	84	21.684	0.192	484	1	A4	4.706
34	618261	2H-1-Benzopyran, 6-methoxy-3-nitro-2-[2,2,2',2'-tetramethyl (4, 4'-bi-1,3-dioxolan)-5-yl]-	84.6	22.787	0.193	485	1	A2	5.061
53	642040	NoName	91.5162	14.6883	0.196349	486	1	X
37	622586	NoName	110.8	15.233	0.199	487	1	A5	4.704
6	99027		84.2	21.431	0.2	488	1	A5
8	169543	Hydrazinecarbothioamide, N-methyl-2-[(5-nitro-2-thienyl)methylene]-	87.9	21.089	0.2	489	1	A4	5.652
39	164909	Stannane, (acetyloxy)tris(phenylmethyl)- (9CI)	112	24.951	0.203	490	1	A10	5.212
7	186	3H-2-Benzopyran-7-carboxylic acid, 4,6-dihydro-8-hydroxy-3,4, 5-trimethyl-6-oxo-, (3R-trans)- (9CI)	112.1	17.555	0.206	491	1	A4	4.776
13	284356	4, 8-Ethenopyrrolo[3',4':3,4]cyclobut[1,2-f]isoindole-1,3,5,7(2H, 6H)-tetrone,3a,3b,4,4a,7a,8,8a,8b-octahydro- (9CI)	121.1	28.868	0.207	492	1	A10	4
39	643599	NoName	80.6	28.387	0.208	494	1	E9	4.27
39	643148	NoName	83.3	24.05	0.208	493	1	E2	4.733
33	644735	NoName	112.4	24.63	0.211	495	1	A8
3	626433	3-Nitro-5-formylisoxazole	114.6	26.094	0.213	496	1	A2	4.392
17	266535	[1,3]Dioxolo[4,5-j]phenanthridin-6(2H)-one, 3,4,4a,5-tetrahydro-2, 3,4,7-tetrahydroxy-, [2S-(2.alpha.,3.beta.,4.beta.,4a.beta.)]- (9CI)	111.1	17.112	0.217	497	1	A8	7.347
31	635328	NoName	90.9	15.754	0.218	498	1	A9	4.793
4	357683	1, 5-(epoxymethano)cyclopenta[c]pyran-3-carboxamide, 1,4a,5, 7a-tetrahydro-5-hydroxy-8-oxo-, (1.alpha.,4a.beta.,5.beta., 7a.beta.)-, (-)-	91.3	14.868	0.22	499	1	E2	5.615
27	204985	7H-Furo[3',2':4,5]furo[2,3-c]xanthen-7-one, 3a, 12c-dihydro-8-hydroxy-6-methoxy-, (3aR-cis)- (9CI)	112.1	21.827	0.22	500	1	A6	4.71
24	299187		67.2	43.901	0.221	502	1	E4	5.19
14	95848	NSC 299187	118.1	26.413	0.221	501	1	A2
47	97338	Berbaman, 6,6',7,12-tetramethoxy-2, 2'-dimethyl- (9CI)	88.5	18.227	0.223	503	1	A6	4.741
1	5200	Py 101	84.4	21.275	0.225	504	1	A4	4.144
34	678917	NoName	118.9	27.355	0.225	505	1	A10	5.307
16	68093	NoName	95.8	7.791	0.229	506	1	E2	6.517
9	634650	NoName	112	18.137	0.23	507	1	E2	4.599
10	13966	NoName	111.5	21.291	0.232	509	1	E2	4
7	676561	Biphenylene sulfone, 3,7-diamino-	117	24.662	0.232	508	1	E2	4
46	292567	Nigericin, monosodium salt (8CI9CI)	64.5	48.118	0.234	510	1	E9	7.353
47	136044	Rhodomycin A	58.8	56.476	0.235	511	1	E9	7.646
34	67690	NoName	80.8	29.088	0.236	512	1	E5	4.597
1	32065	Hydroxylamine, N-(aminocarbonyl)-	107.4	14.759	0.238	513	1	E10	2.923
27	640580	NoName	114.3	33.684	0.239	514	1	A9	4
30	626734	4-Piperidinone, 2,6-bis(4-methoxyphenyl)-3,5-dimethyl- 1-nitroso-	110.3	22.737	0.241	515	1	E4	4
34	657456	NoName	81.5	28.616	0.242	516	1	A4	4.683
40	658494	NoName	122.2	43.114	0.242	517	1	A4
52	638352	4,4'-Bis(8-hydroxy-5-sulfo-7-quinolineazo)stilbene-2, 2'-disulfonic acid, tetrasodium salt	93.697	13.6339	0.243133	518	1	X	4
52	687330	NoName	85.06	22.173	0.244323	519	1	X	5.282
54	169676	Ethanol, 2-[[2-[4-[3-[2-(trifluoromethyl]-10H-phenothiazin-10-yl]propyl]-1- piperazinyl]ethyl]amino]-, trihydrochloride	126.008	41.5646	0.24458	520	1	X	4.644
25	376791	2,4-Imidazolidinedione, 3,3'-(1,6-hexanediyl)bis[5,5-dimethyl-	85.8	21.495	0.248	521	1	E6
32	85561	NoName	74.2	39.672	0.249	522	1	A8	5.46
7	375294	CONFERTIFOLINE	84.4	23.492	0.251	523	1	E8	4
5	657449	NoName	92.5	14.516	0.252	524	1	E8	4
35	635312	NoName	113.9	28.807	0.252	525	1	E11	4.585
13	97703	NoName	116.2	28.988	0.253	526	1	A2	4.629
39	10010	N,N-Bis(2-methyl-6-methoxy-4-quinaldyl)-1,9-diamino- nonane Dihydrochloride Hydrate	75.9	37.361	0.254	527	1	E4	5.905
20	662553	Pyrazolo[3,4-d][1]benzazepin-5-one, 1,4,5, 6-tetrahydro-3-methyl-1-phenyl-	114.5	32.147	0.257	528	1	E11	6.7055
43	640637	NoName	131.9	56.701	0.259	529	1	A5	4.413
41	167780	L-Leucine, N-[N-acetyl-4-[bis(2-chloroethyl)amino]-DL-phenylalanyl]-, ethyl ester (9CI)	73.3	39.856	0.261	530	1	E9	5.287
40	376248	Nordracorubin	150.2	79.742	0.262	531	1	A8	4.585
2	61805	4, 7-Epoxyisobenzofuran-1,3-dione, hexahydro-3a,7a-dimethyl-, (3a.alpha.,4.beta.,7.beta.,7a.alpha.)- (9CI)	91	13.971	0.266	532	1	A6	6.0905
5	635975	NoName	89.3	18.893	0.268	533	1	A4	4.462
18	38721	Ethane, 1, 1-dichloro-2-(o-chlorophenyl)-2-(p-chlorophenyl)- (8CI)	128.2	47.578	0.268	534	1	A5	4.733
11	9856	cis-.delta.(sup 9)-Octadecenoic acid	123.6	35.775	0.27	535	1	A9	3.301
7	659501	NoName	83.2	26.27	0.272	536	1	A11	5.464
12	635404	NoName	104.8	11.398	0.278	537	1	A2	4.069
1	99733	Pyrimido[5,4-e]-as-triazine-5,7(6H,8H)-dione, 6-methyl-	92.3	13.222	0.279	538	1	A6	4.104
10	625355	1-(2'-Deoxy-2'-fluoro-D-arabinofuranosyl)- 1,2-pyrimidine-2-one	113.1	22.236	0.282	539	1	E10	4
2	755	6H-Purine-6-thione, 1,7-dihydro- (9CI)	95.2	8.447	0.283	540	1	E2	5.944
2	749	7H-v-Triazolo[4,5-d]pyrimidin-7-one, 5-amino-1, 6-dihydro- (8CI)	91.6	13.956	0.289	541	1	E10	4.795
9	174280	NoName	88.2	19.371	0.29	543	1	A10	2.004
1	606532	Butanoic acid, sodium salt (9CI)	90.7	15.707	0.29	542	1	E5	4
28	32982	WLN: 1OR BQ E1U1V1V1U1R DQ CO1	89	24.148	0.298	544	1	A6	5.178
43	647613	NoName	158	103.742	0.299	545	1	A8	4.484
49	641233	2-Naphthalenebutanamide, N-(3-chloro-1,4-dihydro- 1, 4-dioxo-2-naphthalenyl)-.beta.-(1,3-dihydro-3-oxo- 1-isoindolyl)-.alpha.-,-.gamma.-dioxo-	89.6	20.18	0.302	546	1	A11	5.569
7	63984	9H-Purin-6-amine, 9-(3-deoxy-.beta.-D-erythro-pentofuranosyl)-	89.8	17.771	0.303	547	1	E6	4.406
36	689228	9H-Purine, 6-(benzylthio)-9-.beta.-D-ribofuranosyl- (8CI)	110.4	24.317	0.309	549	1	A5	5.406
27	26273	NoName	117.6	32.948	0.309	548	1	A4	5.18
33	256927	Platinum, dichlorodihydroxybis(2-propanamine)-, (OC-6-33)- (9CI)	65.4	57.174	0.311	550	1	A5	4.695
32	635435	NoName	94.9	11.647	0.321	551	1	A5	4.65
34	71300	NoName	127.9	49.498	0.329	552	1	E11	4.639
29	241906	Uvaretin	86.8	29.537	0.33	553	1	E9	5.339
16	117915	NoName	107.8	15.035	0.332	554	1	A4	5.314
41	305222	[11]Cytochalasa-6[12],13,19-trien-1-one, 21-(acetyloxy)-7, 18-dihydroxy-16,18-dimethyl-10-phenyl-	90.3	20.094	0.335	555	1	A11	5.659
6	118742	Melamine, N2,N2,N4,N4,N6-pentamethyl-, monohydrochloride	89.9	19.898	0.337	556	1	E5	3.057
8	56544	NoName	94	12.5	0.337	557	1	A10	4.603
42	657457	NoName	91.9	19.232	0.339	558	1	E9	4.866
12	636817	NoName	91.1	17.009	0.34	559	1	A9	4
52	615593	NoName	106.681	13.678	0.340985	560	1	X	4.588
35	109444	NoName	110.5	26.988	0.341	562	1	A9	4.449
17	92510	Lobinaline, monohydrochloride	113	24.269	0.341	561	1	E2	4.747
2	176324	5-isoxazolecetic Acid, .alpha.-amino-3-chloro-4, 5-dihydro-4-hydrxoxy-, [4R-[4.alpha.,5.beta.(S*)]]-	91.4	15.932	0.344	563	1	E4	6.348
11	80396	1,3-Butanedione, 1-benzo[b]thien-3-yl-4,4,4-trifluoro-	93.5	13.144	0.345	564	1	A4	4.388
49	156215	Streptovaricinoic acid, methyl ester, 21-acetate (9CI)	109.5	22.489	0.347	565	1	E8
46	676963	3-Azido-10-[4-(4-(4-benzoylphenyl)methyl)-1-piperazinyl)butyl]phen othiazine, bismaleate salt	95.1	13.268	0.351	566	1	A6	5.429
16	611750	NoName	86.9	25.908	0.352	567	1	A8	4.874
19	60309	Acenaphtho[1,2-b]quinoxaline, 7,12-dioxide	92	21.034	0.356	568	1	E4	4
35	267712	RESIBUFOGENIN, METHACRYLATE DERIV	92.2	18.047	0.358	569	1	A4	5.34
3	3970	2, 4(1H,3H)-Pyrimidinedione (9CI)	121.8	44.945	0.36	570	1	E4	3.048
39	4644	2,4,6-Cycloheptatrien-1-one, 2-hydroxy-4-(1-methylethyl)- (9CI)	90	23.599	0.363	572	1	E10	4.55
3	18804	Lup-20(29)-ene-3,28-diol, (3.beta.)- (9CI)	91.8	18.585	0.363	571	1	A10	5.393
19	652287	NoName	92.2	21.119	0.369	573	1	E2	7.146
41	174121	2,5-Cyclohexadiene-.delta.1,.alpha.-acetonitrile, .alpha.-(p-chlorophenyl)-4-oxo-, oxime	84.7	29.755	0.371	576	1	E4	7.552
6	405158	NoName	91.1	17.151	0.371	574	1	E8	5.454
35	71669	L-Glutamic acid, N-[[4-[[(2, 4-diamino-6-pteridinyl)methyl]methylamino]-1-naphthalenyl]carbonyl ]-, hydrate (4:3)	114.2	34.358	0.371	575	1	E8	5.22
25	383468	NoName	119.1	38.358	0.372	577	1	E9	5.027
22	257473	Imidazole, 1-(o-chloro-.alpha.,.alpha.-diphenylbenzyl)- (8CI)	105.8	12.664	0.374	578	1	A9	5.247
25	616355	NoName	110.8	23.282	0.375	579	1	E2	4.312
5	5354	o-Phenylenediamine (8CI)	88.4	24.893	0.378	580	1	E10	4
10	176655	Benzoxazole, 2-[2-(1,3-benzodioxol-5-yl)ethenyl]-, (Z)-	94	15.955	0.379	581	1	E5	4.919
30	624169	NoName	109.3	24.566	0.38	582	1	A9	4
33	66300	Benzenesulfonic acid, 4-hydroxy-2-methyl-5-(1-methylethyl)-, compd. with 2-(2-ethylhexylidene)hydrazinecarboximidamide (1:1)	91.8	17.131	0.383	583	1	E2	4.43
50	76027	1,3-Naphthalenedisulfonic acid, 6-hydroxy-5-[[4-[[[4-[[4- [(2-hydroxy-3,6-disulfo-1-naphthalenyl)azo]phenyl]thio] phenyl]amino]carbonyl]phenyl]azo]-, tetrasodium salt	95.9	9.551	0.388	584	1	A6	4.703
28	284751	Adenosine, 8-chloro-, cyclic 3',5'-(hydrogen phosphate)	114.7	43.151	0.389	585	1	A8	4.321
46	34931	NoName	110.2	24.339	0.39	588	1	A5	4
14	640624	Benzeneethanol, .alpha.-[4-[2-(diethylamino)ethoxy]phenyl]-4-methoxy-.alpha.-pheny l- (9CI)	111.9	27.718	0.39	586	1	A8	4.235
35	19857	1-Naphthalenesulfonic acid, 3,3'-[1,2-ethenediylbis [(3-sulfo-4, 1-phenylene)azo]]bis[4-hydroxy-, tetrasodium salt	118.3	39.891	0.39	587	1	E6	4.467
47	239375	NoName	66.6	67.4	0.391	589	1	A11	5.304
20	1027	NoName	88.9	27.561	0.393	590	1	A8	5.201
36	641228	NoName	94.9	13.432	0.396	591	1	E8	4.609
23	20514	NoName	85.3	32.827	0.397	592	1	A4	5.12
46	683792	NoName	109.6	23.63	0.4	593	1	A4	5.509
20	634863	NoName	93.4	15.109	0.401	594	1	A5	4.681
17	643175	2-(3,4-Dimethoxy benzylidene)-1-tetralone	95.7	10.639	0.403	595	1	E4	4.474
32	635438	NoName	88.1	30.336	0.405	598	1	A11	4.602
11	49660	Hexamethylenetetramine, compd. with thiophene, 2-(chloromethyl)-	107.6	17.318	0.405	597	1	E2	4
4	132493	NoName	124.8	78.583	0.405	596	1	E11	5.694
42	670140	5H-Dibenzo[a,d]cyclohepten-5-imine, 10,11-dibromo- 10, 11-dihydro-N-(benzoyloxy)-	107.3	22.01	0.406	599	1	E10	4.829
2	37364	1H-Purin-2-amine, 6-methoxy- (9CI)	91.9	17.269	0.408	600	1	A4	3.305
11	36826	NoName	105.5	12.829	0.409	602	1	A8	4.01
4	635968	Purine, 2-amino-6-(o-chlorobenzylthio)-	122.5	74.226	0.409	601	1	E10	4
29	621486	NoName	122.6	65.969	0.417	603	1	E4	4.393
52	360861	KAUROIC ACID, DERIV, METHYL-ESTER	95.7103	13.96	0.417972	604	1	X	4.377
42	640584	NoName	108.6	24.936	0.424	605	1	A9	4.799
7	347466	NoName	112.3	28.683	0.426	606	1	E11	5.381
18	650573	NoName	123.4	56.475	0.438	607	1	E6	5.603
9	33004	NoName	94.8	13.629	0.449	608	1	A6	4.462
8	11905	1,4-Naphthalenedione, 2-hydroxy-3-(3-methyl-2-butenyl)- (9CI)	108.6	28.447	0.451	609	1	E2	4.615
18	328477	Benzamide, N-(3-chloro-2-methylphenyl)-2-hydroxy-3-nitro- (9CI)	105.6	19.815	0.452	610	1	A10	5.243
11	408120	Anthraquinone, 1,3,8-trihydroxy-6-methyl- (8CI)	106.6	16.912	0.454	611	1	E5	4.833
29	377	NoName	87.1	36.874	0.457	612	1	A8	5.185
39	637916	NoName	114.1	40.478	0.46	613	1	A2	4.556
32	626120	Methyl 3,5-di-O-(4-chlorobenzyl)-.alpha.-D-ribofuranoside	109.6	25.467	0.461	614	1	E4	4.705
50	607316	NoName	108.8	25.592	0.463	615	1	A9	4.2
33	265473	2-Propenamide, N-[2-(decylthio)-1-(hydroxymethyl)ethyl]-3-(1,2,3, 4-tetrahydro-6-methyl-2,4-dioxo-5-pyrimidinyl)-, (E)-(.+-.)-	106.6	22.966	0.467	616	1	A11	6.129
19	640391	NoName	93.8	21.447	0.468	617	1	A4	5.043
3	159935	NoName	91.2	24.831	0.471	618	1	A4	3.619
22	178249	Sterigmatocystin, 5(or 7)-methoxy-	90.1	25.312	0.472	619	1	A4	5.467
23	320864	NoName	93.1	21.885	0.475	620	1	A6	4.949
3	369318	NoName	89.9	27.032	0.479	621	1	E9	4.425
20	631152	NoName	92.6	24.238	0.479	622	1	E8	4.865
30	185056	Acetic acid, (2-chlorophenoxy)-, 6-[[(aminothioxomethyl)hydrazono]methyl]-3-pyridinyl ester (9CI)	90.5	27.406	0.48	623	1	A5	4.635
32	627666	1H-Benzo[de]-1,3-benzodioxolo[5,6]quinoline-6a- carbonitrile, 6-benzoyl-1,2-dimethoxy-	93.1	24.247	0.48	624	1	E10	4.393
17	224131	L-Aspartic acid, N-(phosphonoacetyl)-, disodium salt (9CI)	105.9	16.184	0.481	625	1	A5	3.288
32	293015	4H-1-Benzopyran-8-acetic acid, 4-oxo-2-phenyl-, 2-(diethylamino)ethyl ester,hydrochloride	91.6	22.889	0.486	626	1	E2	4.363
31	47438	Pregna-1,4-diene-3, 20-dione, 17-(acetyloxy)-9-fluoro-11-hydroxy-6-methyl-, (6.alpha., 11.beta.)- (9CI)	129.6	80.913	0.487	627	1	E4	4
41	184403	NoName	91.8	23.343	0.488	628	1	A9	5.625
46	30916	Hydrazinecarbothioamide, 2-[(3-hydroxy-2-pyridinyl)methylene]- (9CI)	69.9	76.546	0.489	630	1	A11	5.101
3	95678	p-Dioxane, 2,5-bis[(benzoyloxymercuri)methyl]-	95.3	15.674	0.489	629	1	A11	5.6105
41	640638	NoName	93.9	16.894	0.5	631	1	A6	4.447
8	664331	NoName	92.8	24.7	0.508	632	1	A5	4.595
46	675593	Carbamodithioic acid, dipropyl-, diester with 1, 4-piperazinediylbis(2-methyl-5-nitro-4-pyrimidinyl- 6-thiol)	107.4	21.835	0.508	633	1	E10
21	11926	Phenanthro[3,4-d]-1,3-dioxole-5-carboxylic acid, 8-methoxy-6-nitro- (8CI9CI)	95.5	14.468	0.509	634	1	A5	4.471
32	329696	4H-1-Benzopyran-4-one, 2-(3, 4-dihydroxyphenyl)-3,7-dihydroxy- (9CI)	90.5	31.18	0.511	636	1	E9	4.965
19	407010	HM-9-AO	94.3	21.676	0.511	635	1	A10	4.701
43	324368	PHOSPHORYLCHOLINE, 1-OCTADECYL-2-METHYL- (ALP)	93	25.244	0.512	637	1	A4	4.465
51	697468	NoName	104.558	21.2388	0.513859	638	1	X	5.672
5	253272	Acetamide, N-[(methylamino)carbonyl]-N-[[(methylamino)carbonyl]oxy]- (9CI)	114.4	41.838	0.514	639	1	A9	4.064
53	285223	Neothramycin A and neothramycin B	93.8353	19.8279	0.517784	640	1	X	6.251
41	305819	NoName	108.1	23.138	0.518	641	1	A5	5.077
10	9706	1,3, 5-Triazine, 2,4,6-tris(1-aziridinyl)- (9CI)	128.9	82.474	0.526	642	1	A6	4.742
36	650792	NoName	92.2	25.772	0.532	643	1	A6	4.675
26	224124	NoName	95.9	13.768	0.534	644	1	A4	4
51	253995	NoName	104.157	18.0895	0.538053	645	1	X
4	673912	NoName	105.6	19.876	0.54	646	1	A2	4
29	169600	1-Phenanthrenecarboxylic acid, 10-bromo-1,2,3,4,4a,9,10, 10a-octahydro-6-methoxy-1,4a-dimethyl-9-oxo-, methyl ester	89.4	38.757	0.543	647	1	E6	5.272
1	98447	NoName	106.3	21.403	0.547	648	1	E8	4.764
27	635306	NoName	94.6	19.367	0.549	649	1	E5	4.22
1	666526	NoName	104.4	16.532	0.551	650	1	A11
16	636786	Benzene, (isothiocyanatomethyl)- (9CI)	94.3	19.915	0.552	652	1	E8	4.114
2	118976	NoName	109.1	27.92	0.552	651	1	E11	5.561
4	643028	.para.-Phenoxybenzylidene-malononitrile	86.2	50.807	0.56	653	1	A10	4.578
27	322069	NoName	93	28.684	0.562	654	1	A8	5.638
39	670226	trans-2((1-(4-fluorphenyl-methyl)-4-tert.butylcyclohexyl)oxy)N, N-dimethyl-1-ethanamine-, salt with fumaric acid	109	33.82	0.562	655	1	E8	4.872
53	658350	NoName	95.8826	15.9212	0.57074	656	1	X	4.36
19	18891	NoName	116.6	57.479	0.573	657	1	A5	5.071
22	294961	NoName	96.9	11.024	0.576	658	1	E11	5.166
52	672904	NoName	104.298	16.7488	0.576857	659	1	X	5.519
24	305782	2,4-Quinazolinediamine, 6-[[3-(trifluoromethyl)phenyl]thio]-	94.4	24.126	0.58	660	1	E10	5.412
35	43321	.beta.-D-Glucopyranoside, 3-hydroxy-5-[2-(3-hydroxy-4-methoxyphenyl)ethenyl]phenyl (9CI)	105.8	25.52	0.581	661	1	A8	4
20	610744	Imidazole, 1-(4-chlorophenyl)-4-(4-nitrophenyl)-	106.1	22.809	0.585	662	1	A6	4.72
28	623059	NoName	108.6	39.69	0.585	663	1	A9	4
27	118735	NoName	107.2	33.903	0.589	664	1	E11	4.564
4	51148	Cadmium chloride (CdCl2) (9CI)	87.6	50.729	0.594	665	1	A11	5.159
11	154754	Carbamic acid, (5-bromo-1H-benzimidazol-2-yl)-, methyl ester	106.7	23.32	0.596	666	1	E10	4.545
35	623746	NoName	108	30.309	0.597	667	1	A5	4.435
43	640985	NoName	120.8	77.773	0.606	668	1	E4
28	681730	Uracil, 5-[2-[1-(hydroxymethyl)-3-methylbutyl]amino]- carbonyl]ethenyl]6-methyl-	93.3	29.812	0.608	670	1	A5	4
12	224117	NoName	94.2	21.947	0.608	669	1	E4	3.858
47	109350	Carbamic acid, [1-(1H-indol-3-ylmethyl)-2-oxo-2-[(6',7',10, 11-tetramethoxyemetan-2'-yl)ethyl]-, 1,1-dimethylethyl ester, [2'(S)]-	94	23.332	0.612	671	1	E4	5.481
30	337612	NoName	86.2	50.689	0.613	672	1	E6	4
40	79688		113	53.247	0.614	673	1	E2
54	671136	NoName	94.0984	24.324	0.614515	674	1	X	5.383
7	529469	Propionic acid, 2-amino-3-(hydroxynitrosamino)-, L- (8CI)	104.8	18.585	0.616	675	1	E5	4.698
9	645987	NoName	103.1	12.815	0.622	676	1	E8	4.752
41	361813	4,8-Ethenopyrrolo[3',4':3,4]cyclobut[1,2-f]isoindole- 1,3,5,7(2H, 6H)-tetrone, 3a,3b,4,4a,7a,8,8a,8b-octahydro- 2, 6-bis[(4-methyl-1-piperazinyl)methyl]-	91.4	31.999	0.623	677	1	E6	4.67
29	1011	NoName	89.7	45.712	0.624	678	1	A2	5.526
27	157004	Pyrido[3, 2-g]quinoline-1(2H)-carboxaldehyde, 8, 9-dihydro-4-(hydroxymethyl)-6,9-dimethyl-2,8-dioxo-, monoacetate	95.1	21.234	0.625	679	1	A5	5.838
26	327697	NoName	106.5	27.873	0.629	680	1	E8	4.437
11	208914	CC 9106	95.4	17.878	0.633	681	1	A11	3.86
26	24113	NoName	103.7	18.81	0.633	682	1	A8	5.539
14	126771	1,4-Naphthalenedione, 2-(3, 3-dichloro-2-propenyl)-3-hydroxy- (9CI)	92.3	30.237	0.635	683	1	A5	5.0585
39	658293	NoName	94.2	26.896	0.641	684	1	A8	5.042
11	643910	NoName	102.6	12.067	0.65	685	1	E6	4
31	174176	Mercury, (acetyloxy)(pentamethylphenyl)-	94.5	27.7	0.653	686	1	A6	5.739
52	622116	NoName	96.983	16.4296	0.653656	687	1	X	4
14	22992	NoName	92.7	30.769	0.656	688	1	A4	4.833
12	621889	Cyclopentanemethanaminium, N,N,N-trimethyl-2-oxo-, iodide	95.5	19.482	0.663	689	1	E8	5.627
23	636084	NoName	93.9	26.956	0.664	691	1	E9	4.608
6	688795	NoName	107.5	31.611	0.664	690	1	E9	4
35	170984	2-Benzimidazolinone, 1-[1-[4, 4-bis(p-fluorophenyl)butyl]-4-piperidyl]- (8CI)	90.6	40.692	0.666	692	1	E2	5.454
39	56817	1,2,4,5-tetrazine, 3,6-bis(1-azetidinyl)-	86	60.901	0.669	694	1	E6	5.489
1	625748	[2, 2'-Binaphthalene]-8,8'-dicarboxaldehyde, 1,1',6,6',7, 7'-hexahydroxy-3,3'-dimethyl-5,5'-bis(1-methylethyl)- (9CI)	103.7	18.444	0.669	693	1	A10	4.044
20	41809	NoName	96	19.558	0.675	695	1	E6	4
21	235082	Benzoic acid, 4-(9-acridinylamino)-, monosodium salt (9CI)	98	11.831	0.68	696	1	A4	4
37	664181	NoName	103.8	17.753	0.681	697	1	E2	6.037
2	369317	NoName	104.1	18.665	0.682	698	1	A9	4.249
30	617540	NoName	115	69.037	0.682	699	1	E5
52	622124	NoName	106.06	18.8861	0.682442	700	1	X	5.126
49	677392	NoName	105.4	30.074	0.685	701	1	A4	4
35	173904	Carbamic acid, [1-[[[3-chloro-2-oxo-1-(phenylmethyl)propyl]amino]carbonyl]-3-meth ylbutyl]-, phenylmethyl ester	92.9	35.177	0.688	702	1	E9	5.429
9	80087	Benzenamine, 4-(1H-inden-1-ylidenemethyl)-N,N-dimethyl-	101.3	8.135	0.689	703	1	A11	4.133
51	363182	Kijanimicin, 3(B)-O-de(2, 6-dideoxy-.alpha.-L-ribo-hexopyranosyl)-	104.61	34.0578	0.69054	704	1	X	5.0905
17	34757	Melicopidine	97.8	12.322	0.694	705	1	A9	5.259
4	89303	Purpurocatechol	92.1	37.834	0.695	706	1	A5	4.468
22	123390	Neo-Oxyberberine	102.7	13.662	0.7	707	1	E8	4
18	106995	Methyl 6-formyl-4,7, 9-trihydroxy-1-phenazinecarboxylate	108.6	44.185	0.701	708	1	E5	5.333
24	622690	NoName	95.6	24.394	0.703	709	1	A5	4
20	625590	NoName	95.3	24.657	0.705	710	1	E2	5.453
34	35949	NoName	103.8	23.471	0.705	711	1	A5	5.257
10	66914	Pyrimidine, 2,4,6-trichloro-5-propyl-	96.4	18.852	0.709	712	1	A8	5.997
47	625873	Lycobetaine chloride	97.5	15.578	0.709	714	1	A4	4.666
17	338259	NoName	97.7	12.897	0.709	713	1	E11	5.312
18	664327	NoName	106.8	37.637	0.712	715	1	E2	4.373
19	147340	Anisomycin, hydrochloride	94.2	33.022	0.713	716	1	E8	5.272
33	2979	NoName	94.6	30.048	0.713	717	1	E8
14	292684	Urea, N-[2-[(2-chloroethyl)thio]ethyl]-N'-cyclohexyl-N-nitroso-	110.7	56.919	0.729	718	1	E2	4.413
1	7833	Interchem Acetate Red Violet RRLF	97.9	12.409	0.731	719	1	A5	4.358
1	1771	Thioperoxydicarbonic diamide ([(H2N)C(S)]2S2), tetramethyl- (9CI)	102.7	17.08	0.733	720	1	E9	7.018
29	642649	NoName	109.1	61.163	0.735	721	1	A5
4	11897	1, 4-Naphthalenedione, 2-hydroxy-3-methyl- (9CI)	91.9	55.826	0.742	722	1	A8	4.363
35	273829	4, 7-Quinolinediamine, N(4),N(4')-1,7-heptanediylbis(2-methyl-	96.4	24.982	0.748	723	1	A10	4.357
33	35489	5,6-Quinolinedione	95.1	31.212	0.749	725	1	A9	5.382
5	400944	NoName	97.9	15.48	0.749	724	1	A2	4.621
28	635321	NoName	106.7	47.847	0.753	726	1	E10
19	658709	NoName	107	45.479	0.754	727	1	E9
31	351306	NoName	96.7	22.046	0.756	728	1	A8	4.699
1	663996	NoName	98.5	10.466	0.757	729	1	E2	4.536
22	241509	2-Propenamide, N-[2-(butylsulfinyl)-1-(hydroxymethyl)ethyl]-3-(1, 2,3,4-tetrahydro-6-methyl-2,4-dioxo-5-pyrimidinyl)-, (E)-(.+-.)-	104.6	28.235	0.758	730	1	A2	5.301
52	678932	NoName	96.5215	21.9798	0.761539	731	1	X	5.017
10	635563	NoName	98.5	14.138	0.763	732	1	A5
32	2186	Phenolphthalein, 5',5''-diisopropyl-2',2''-dimethyl- (8CI)	103.7	32.301	0.78	733	1	E11	5.687
24	115538		98	18.357	0.785	734	1	E2
8	310618	Nicoline	103.2	28.247	0.79	735	1	E4
51	226080	Antibiotic AY 22989	96.9631	20.8851	0.7932	736	1	X	8.1705
8	637833	Tris(acetylthio)methane	97.1	26.103	0.794	737	1	E6	4.041
40	647418	NoName	94.9	40.958	0.797	738	1	E5	4
50	274893	THALICARPINE TRANSFORMATION PRODUCT	101.3	10.815	0.804	739	1	A4	5.305
23	313981	NoName	102.9	27.384	0.807	740	1	A5	5.724
37	657298	2-Deoxy-2-(3-methyl-3-nitrosoureido)-.alpha.(and.beta.)-D-glucopyr anose	98.5	12.895	0.81	743	1	A2	5.199
31	24048	NoName	103.2	31.627	0.81	742	1	A4	4
10	85998	NoName	103.7	28.917	0.81	741	1	A10	3.143
11	191393	NoName	101.6	13.96	0.813	744	1	A5	4
11	7364	Pyrimidine, 2,4-diamino-5-(3, 4-dichlorophenyl)-6-methyl- (8CI)	101.5	13.178	0.817	745	1	A2	5.426
27	62791	Ergosterol	97.6	22.675	0.821	746	1	E2	4.292
51	115493	Polypodine A, mixt. with Polypodine B	97.9689	20.8851	0.8244	747	1	X	4
32	740	Glutamic acid, N-[p-[[(2, 4-diamino-6-pteridinyl)methyl] methylamino]benzoyl]-, L-(+)- (8CI)	96.7	30.819	0.838	748	1	E5	6.691
54	671424	NoName	101.002	11.183	0.838097	749	1	X
4	111041	NoName	95.3	55.404	0.841	750	1	A9	5.812
9	263500	4,4'-Bipyridinium, 1,1'-dimethyl-, dichloride (8CI9CI)	101	11.398	0.848	751	1	E4	4.854
5	11779	Cyclopropanecarboxylic acid, 2,2-dimethyl-3-(2-methyl-1-propenyl)- (9CI)	103.4	36.664	0.856	752	1	A8	3.125
47	688363	NoName	98.9	15.448	0.858	753	1	A2	4.182
28	634473	NoName	96.3	44.826	0.866	754	1	E4	4.644
21	658388	NoName	100.9	12.951	0.868	755	1	A6	4.09
53	644794	NoName	101.575	20.3526	0.869929	756	1	X	4.494
6	635441	NoName	98.3	20.074	0.877	757	1	A10	5
46	139490	L-Glutamic acid, N-[4-[[2-(2-amino-1,4,5,6,7,8-hexahydro- 5-methyl-4-oxo-6-pteridinyl)ethyl]amino]benzoyl]-, disodium salt	101.4	20.112	0.879	758	1	E2	2.876
5	4728	1,3, 4-Thiadiazole, 2-amino- (8CI)	98.4	22.189	0.883	759	1	E2	2.582
27	265459	Platinum, dichloro(1,2-cyclohexanediamine-N,N')-, (SP-4-2-(1S-trans))- (9CI)	98.5	27.883	0.884	760	1	E10	5.179
30	620279	NoName	101.2	19.523	0.884	761	1	E10	4
5	349438	1-Pentanone, 1-(3-furanyl)-4-hydroxy-	99	17.047	0.885	762	1	E9	3
40	640974	NoName	98.8	23.622	0.893	763	1	A11
40	643351	p-Dimethylaminocinnamic acid, copper complex	97.6	38.654	0.895	764	1	E6	4
23	603108	NoName	101.7	28.443	0.897	765	1	A2	5.679
3	326397	NoName	101.8	31.436	0.907	766	1	A5	4
16	175636	4(1H)-Quinazolinone, 6-chloro-2,3-dihydro-2-(1-naphthalenyl)-	99.5	9.098	0.91	767	1	A5	8.398
48	640335	NoName	100.8	15.294	0.917	769	1	A5	4
31	635326	2-Propen-1-one, 1-[2-[(3,4-dichlorophenyl)amino]- 4-methyl-5-thiazolyl]-3-(5-benzodioxolyl)-, (2, 4-nitrophenyl)hydrazone	101.2	28.915	0.917	768	1	A2	4.472
9	296961	Ethanethiol, S-[(3-aminopropyl)amino]-, dihydrogen phosphate- (ester) (9CI)	99.4	11.976	0.918	770	1	A4	3.125
18	620277	4-N,N-bis-2'-cyanoethylaminobenzylidene-4-fluoro aniline	101.3	27.628	0.918	771	1	E4	4.102
11	632233	NoName	98.9	21.183	0.919	772	1	A6	4.763
50	281613	Ethanol, 2, 2'-[[4-[[[3-chloro-4-(2-phenyl-4-thiazolyl)phenyl]imino]methyl]-3- methylphenyl]imino]bis-, dimethanesulfonate (ester)	97.7	46.681	0.926	773	1	A10	5.063
5	63446	1H-Purin-2-amime, 6-(methylsulfonyl)-	99.3	18.835	0.936	774	1	E4	4
9	87206	Ellipticine, 11-demethyl-	100.8	19.936	0.937	775	1	A5	5.336
51	71948	Thioflavine S	98.567	29.2206	0.937303	776	1	X	4
23	658285	NoName	99.4	17.119	0.94	777	1	E8	4.744
42	363744	NoName	99.7	12.569	0.951	778	1	A6	4.399
29	314622	5H-[1,3]Dioxolo[5,6]indeno[1,2-c]isoquinoline-5,12-dione, 2, 3-dimethoxy-6-methyl-	100.9	37.903	0.952	779	1	A11	4.272
32	142982	Thioxanthen-9-one, 1-[[2-(diethylamino)ethyl]amino]-4-(hydroxymethyl)-, monomethanesulfonate (salt) (8CI)	99	39.105	0.957	780	1	E8	4.8685
49	107412	Pyrrole-2-carboxylic acid, 5-methyl-, diester with 3,3'-[(3-methylpyrrole-2, 4-diyl)bis(carbonylimino)]bis[7-[(5, 5-di-C-methyl-4-O-methyl-.alpha.-L-lyxopyranosyl)oxy]-4-hydroxy-8- methylcoumarin] (8CI)	100.4	21.591	0.959	781	1	A6	5.487
11	175296	NoName	99.6	16.329	0.962	782	1	E8	4.745
3	146268	as-Triazine-3,5(2H,4H)-dione, 2-.beta.-D-ribofuranosyl-3-thio-	100.5	23.705	0.964	783	1	A8	4.266
36	684480	NoName	99.6	21.37	0.968	784	1	A4	5.678
19	666168	NoName	99.3	37.586	0.971	785	1	E10	4
22	339004	Benzenesulfonamide, 4-amino-N-[5-chloro-2-quinoxalinyl]-	100.2	14.736	0.972	786	1	A5	4
27	343513	Dihydro-lenperone	99.7	21.84	0.977	787	1	E4	4.236
31	292663	Butanoic acid, 2-methyl-, 7-(acetyloxy)-2,3,3a,4,7,8,9, 11a-octahydro-9-hydroxy-10-(hydroxymethyl)-6-methyl-3-methylene-2- oxocyclodeca[b]furan-4-yl ester	100.5	50.445	0.985	788	1	E6	4.732
8	373853	NoName	99.9	12.197	0.991	789	1	E9	4
23	635337	NoName	99.9	32.957	0.993	790	1	E2	4.779
25	116535	NoName	100	13.41	0.994	791	1	A4	4
17	622616	NoName	100	20.773	0.998	792	1	A4	4
32	56737	Propanoic acid, 2,2'-thiobis-, bis[[(3-methoxyphenyl)methylene]hydrazide]	100	33.349	1	793	1	E6	4.683
